# Supplementary material for: Transcriptome profiling reveals the spatial-temporal dynamics of gene expression essential for soybean seed development
Source: BMC Genomics. 2021 Jun 16;22:453. doi: 10.1186/s12864-021-07783-z (PMC8207594; doi:10.1186/s12864-021-07783-z)
Supplement: Supplementary file 1 — Additional file 1. [file 12864_2021_7783_MOESM1_ESM.xlsx]

## Sheet: Table S1
sample	condition	Number of raw reads	Saved after quality control	High qualty rate	Reads aligned	Multi alignment	Unique alignment
D20.Rep.1	D20	28418503	27646031	0.972818	0.919	0.058	0.861
D20.Rep.2	D20	26338264	25659242	0.974219	0.93	0.083	0.847
D20.Rep.3	D20	26009899	25340512	0.974264	0.925	0.042	0.883
D25.Rep.1	D25	24622019	23966263	0.973367	0.929	0.107	0.822
D25.Rep.2	D25	23494356	22950600	0.976856	0.937	0.067	0.87
D25.Rep.3	D25	25133397	24453374	0.972943	0.928	0.099	0.829
D30.Rep.1	D30	27155586	26532962	0.977072	0.915	0.128	0.787
D30.Rep.2	D30	27724678	26976241	0.973005	0.921	0.124	0.797
D30.Rep.3	D30	26996987	26320464	0.974941	0.915	0.103	0.812
D40.Rep.1	D40	24261205	23702641	0.976977	0.914	0.116	0.798
D40.Rep.2	D40	25739203	25038622	0.972782	0.911	0.106	0.805
D40.Rep.3	D40	27416034	26670964	0.972824	0.911	0.112	0.799

## Sheet: Table S2
ID	TissueGroup	Globularstage_embryos	Heartstage_embryos	Cotyledonstage_embryos	Earlymaturation_stage_seeds	Dry_seeds	Trifoliate_leaves	Roots	Stems	Floral_buds	Whole_seedlings_six_days_after_imbibition	TemporalGroups	cpm20mean	cpm25mean	cpm30mean	cpm40mean	#pacId	Pfam	Panther	KOG	KEGG/ec	KO	GO	Best-hit-arabi-name	arabi-symbol	arabi-defline	GO Names	Enzyme Codes	Enzyme Names	InterPro IDs	InterPro GO IDs	InterPro GO Names
Glyma.01G032200	EM	0.871151	0.785369	1.1728	2.71513	0	1.71281	1.29437	0.731346	2.17419	0.870293	Group G	5.9493	3.66969	2.72516	1.01828	30541966	PF13639	PTHR14155,PTHR14155:SF123	KOG1493			GO:GO:0008270,GO:GO:0005515	AT5G40250.1		RING/U-box superfamily protein	C:integral component of membrane; P:protein ubiquitination; P:proteasome-mediated ubiquitin-dependent protein catabolic process; F:ubiquitin protein ligase activity
Glyma.01G033500	EM	0.08104	2.08426	6.74648	10.0371	0	0.642453	0.0642748	0.41373	1.13158	0.033939	Group G	10.4472	15.1595	6.33558	4.41739	30542389	PF00892	PTHR31218,PTHR31218:SF42				GO:GO:0016021,GO:GO:0016020,GO:GO:0022857	AT5G40240.1		nodulin MtN21 /EamA-like transporter family protein	C:plasma membrane; C:integral component of membrane; F:transmembrane transporter activity; P:transmembrane transport
Glyma.01G047900	EM	0.883131	0.833413	1.04859	2.98276	1.19802	3.02853	0.291109	0.8553	2.65582	4.29731	Group B	3.25868	4.19692	4.99137	6.20311	30542815	PF04770	PTHR31948,PTHR31948:SF8					AT4G24660.1	ATHB22,HB22,MEE68	homeobox protein 22	F:DNA binding
Glyma.01G056100	EM	0.22746	4.73391	12.1919	32.0545	0.340409	1.56251	0.261849	0.0568975	2.23426	4.70459	Group G	88.8728	67.798	45.8623	11.4437	30542433	PF14226,PF03171	PTHR10209,PTHR10209:SF168	KOG0143	1.14.11.32		GO:GO:0055114,GO:GO:0016491	AT1G17020.1	ATSRG1,SRG1	senescence-related gene 1	F:oxidoreductase activity; F:metal ion binding; P:oxidation-reduction process
Glyma.01G069400	EM	0.879513	0.55877	1.0545	4.39996	0	0	0.619027	0	0.444806	0.106306	Group A	1.12567	0.822843	0.8571	1.21043	30542960	PF06404	PTHR33285,PTHR33285:SF3				GO:GO:0008283,GO:GO:0008083,GO:GO:0005576	AT1G13590.1	ATPSK1,PSK1	phytosulfokine 1 precursor	C:extracellular region; F:growth factor activity; P:cell proliferation; P:regulation of signaling receptor activity
Glyma.01G071500	EM	1.19395	0.201123	0.670066	1.15768	0	0.199138	1.31978	0.604955	0.802391	2.34014	Group G	0.657812	0.580845	0.542482	0.0495095	30541771
Glyma.01G095000	EM	0.163016	0	0.0608798	292.816	52.1433	0.556708	0.368251	0	0	2.75842	Group B	1391.87	3584.36	5752.34	5749.01	30543683	PF00197	PTHR33107,PTHR33107:SF5				GO:GO:0004866	AT1G73260.1	ATKTI1,KTI1	kunitz trypsin inhibitor 1	F:serine-type endopeptidase inhibitor activity; P:negative regulation of endopeptidase activity
Glyma.01G106100	EM	10.5084	19.7829	29.6676	80.2157	0	111.238	0.0336967	0.69144	51.7208	6.02562	Group G	64.0827	3.14597	0.213816	0.412954	30542730	PF00043,PF13417	PTHR11260,PTHR11260:SF303	KOG0406	2.5.1.18	K00799	GO:GO:0005515	AT3G09270.1	ATGSTU8,GSTU8	glutathione S-transferase TAU 8	F:glutathione transferase activity; C:cytoplasm; P:glutathione metabolic process; P:toxin catabolic process	EC:2.5.1.18	Glutathione transferase
Glyma.01G128600	EM	0	0	2.33553	1.50857	0	4.48795	0	0	0	0	Group E	0.880641	1.49533	1.04133	0.968497	30544199
Glyma.01G137200	EM	0.099573	8.25391	38.5586	67.8275	8.65175	45.2903	0	0.174195	56.7416	9.57637	Group G	82.677	58.5268	36.6018	21.438	30543722	PF04690	PTHR31675,PTHR31675:SF0				GO:GO:0007275	AT2G45190.1	AFO,FIL,YAB1	Plant-specific transcription factor YABBY family protein	P:multicellular organism development
Glyma.01G146300	EM	7.06748	5.13467	4.75879	9.41052	0.876762	5.13301	0.440134	2.13733	3.04052	1.35919	Group G	13.3386	9.5086	5.68367	2.68866	30543872	PF00903	PTHR10374,PTHR10374:SF12	KOG2943	4.4.1.5	K01759		AT1G67280.1		Glyoxalase/Bleomycin resistance protein/Dioxygenase superfamily protein	F:lactoylglutathione lyase activity; F:metal ion binding	EC:4.4.1.5	Lactoylglutathione lyase
Glyma.01G152500	EM	3.62685	8.84547	20.7206	20.618	18.4656	1.70633	0.382835	2.45697	4.01365	3.87191	Group E	44.9226	54.1045	53.6922	53.8702	30542751		PTHR36073,PTHR36073:SF1					AT5G45310.1			C:integral component of membrane
Glyma.01G157600	EM	7.5126	9.37084	9.13456	15.1381	1.00897	15.057	6.03373	5.24728	12.9055	9.38938	Group G	12.5839	7.26702	2.96884	1.62688	30545207		PTHR34048,PTHR34048:SF1					AT1G42960.1			C:integral component of membrane
Glyma.01G172800	EM	0.145458	2.72074	7.23882	17.2356	0	0	0	0.0800013	0.103631	0	Group G	79.4999	160.081	39.9787	16.8777	30542165	PF01370	PTHR10366,PTHR10366:SF375				GO:GO:0050662,GO:GO:0003824	AT1G75280.1		NmrA-like negative transcriptional regulator family protein
Glyma.01G191600	EM	2.55368	1.28024	2.90071	18.6024	0.205241	18.7078	0.565928	1.8942	14.4935	8.12255	Group G	28.2611	19.8354	7.31451	4.08184	30543954	PF06799	PTHR34214,PTHR34214:SF3					AT5G67370.1		Protein of unknown function (DUF1230)	C:integral component of membrane
Glyma.01G195000	EM	7.58322	7.32865	8.7357	15.455	0.667993	6.85618	3.30336	4.74163	8.88372	3.96885	Group G	17.8874	10.2966	5.69329	2.15647	30542575	PF05637	PTHR31311,PTHR31311:SF3	KOG4748	2.4.2.39		GO:GO:0016757,GO:GO:0016021	AT2G22900.1		Galactosyl transferase GMA12/MNN10 family protein	C:endosome; C:trans-Golgi network; F:galactosyltransferase activity; P:xyloglucan biosynthetic process; P:mucilage biosynthetic process; P:galactoglucomannan metabolic process; C:integral component of membrane; P:galactomannan biosynthetic process
Glyma.01G221100	EM	0.0968878	0.181628	0.157117	2.70697	0.0540004	0.372685	0.570889	0.0596309	0.250532	0.0895156	Group D	8.78676	11.3767	14.1859	7.09728	30543821	PF06203	PTHR31319,PTHR31319:SF20				GO:GO:0005515	AT5G41380.1		CCT motif family protein
Glyma.01G221600	EM	0.179506	0.505653	2.99588	13.2782	0	6.28619	0	0	0.0101137	0.155511	Group G	51.8483	55.806	28.5931	9.75402	30544968	PF02434	PTHR10811,PTHR10811:SF11	KOG2246	2.4.1.222		GO:GO:0016757,GO:GO:0016020	AT5G41460.1		Protein of unknown function (DUF604)	C:integral component of membrane
Glyma.01G244200	EM	0.291717	0.382169	1.58173	2.44788	1.32544	1.81414	0.0373254	1.14402	2.4081	2.28078	Group G	7.85239	5.63227	1.99724	0.957684	30542994		PTHR34273,PTHR34273:SF1		2.7.1.100			AT1G49820.1	ATMTK,MTK	S-methyl-5-thioribose kinase	P:methionine biosynthetic process; P:phosphorylation; F:S-methyl-5-thioribose kinase activity	EC:2.7.1.100	S-methyl-5-thioribose kinase
Glyma.02G001800	EM	0.0512869	0.136882	2.77081	18.1468	15.3312	0.0459098	0	0	0.2401	0.444499	Group E	15.2016	28.4014	28.557	25.8211	30506407
Glyma.02G006600	EM	7.54356	6.66091	7.72416	22.2015	0.103172	19.5081	12.1641	12.3699	13.5311	6.96322	Group G	36.5577	24.0794	16.3747	7.69888	30509608	PF03283	PTHR21562,PTHR21562:SF5				GO:GO:0016787	AT3G05910.1		Pectinacetylesterase family protein	C:extracellular region; C:plant-type cell wall; F:pectin acetylesterase activity; P:cell wall organization	EC:3.1.1.1	Carboxylesterase
Glyma.02G012600	EM	1.20025	0.0698482	8.24888	1780.37	54.2317	0	0.0879546	0.058822	0.16408	0.31167	Group D	5459.55	9735.6	12170.1	10036.6	30509443	PF00139	PTHR32401,PTHR32401:SF5				GO:GO:0030246	AT5G10530.1		Concanavalin A-like lectin protein kinase family protein	F:carbohydrate binding
Glyma.02G033200	EM	0.250377	1.0249	1.18921	1.68223	0.246573	1.60835	0.852881	0.234269	1.68356	0.614687	Group G	3.80125	2.78422	1.52092	0.606682	30510564	PF13639	PTHR14155,PTHR14155:SF123	KOG1493			GO:GO:0008270,GO:GO:0005515	AT5G40250.1		RING/U-box superfamily protein	C:integral component of membrane; P:protein ubiquitination; P:proteasome-mediated ubiquitin-dependent protein catabolic process; F:ubiquitin protein ligase activity
Glyma.02G037200	EM	0.247012	0.775554	4.86357	6.50825	0	0.0346101	0.0317865	0.103356	0	0	Group A	14.4269	14.4569	16.3535	20.3283	30510417	PF01657,PF00069	PTHR27006,PTHR27006:SF28	KOG1187	2.7.11.1		GO:GO:0006468,GO:GO:0005524,GO:GO:0004672	AT1G70530.1	CRK3	cysteine-rich RLK (RECEPTOR-like protein kinase) 3	F:protein serine/threonine kinase activity; F:ATP binding; C:plasma membrane; P:protein phosphorylation; C:integral component of membrane	EC:2.7.11	Transferring phosphorus-containing groups
Glyma.02G043300	EM	0.060024	3.50499	27.7446	70.9705	0	0	0.0305797	0	0	0	Group G	43.3964	23.3886	8.09968	3.25313	30507219	PF00657	PTHR22835,PTHR22835:SF163		3.1.1.3		GO:GO:0016788	AT5G41890.1		GDSL-like Lipase/Acylhydrolase superfamily protein	F:hydrolase activity, acting on ester bonds
Glyma.02G067700	EM	0	0	0.0477969	0.213656	0	0.0189476	0.0732429	0.0803519	0.0354997	0.0188231	Group D	0.822804	1.12396	2.25422	0.506198	30508229	PF02705	PTHR30540,PTHR30540:SF9				GO:GO:0071805,GO:GO:0016020,GO:GO:0015079	AT3G02050.1	ATKT4,ATKUP3,KUP3	K+ uptake transporter 3	F:potassium ion transmembrane transporter activity; C:integral component of membrane; P:potassium ion transmembrane transport
Glyma.02G073200	EM	1.95531	0.829938	4.42255	5.70898	0.139886	0.370266	1.61572	5.88284	0.799068	0.559923	Group A	3.92634	3.42591	7.20923	35.9715	30510406	PF00852	PTHR11929,PTHR11929:SF131	KOG2619	2.4.1.214	K14412	GO:GO:0016020,GO:GO:0008417,GO:GO:0006486	AT1G71990.1	ATFT4,ATFUT13,FT4-M,FUCTC,FUT13	fucosyltransferase 13	P:protein glycosylation; C:integral component of membrane; C:Golgi cisterna membrane; P:fucosylation; F:alpha-(1->3)-fucosyltransferase activity
Glyma.02G077800	EM	0	0	0.948018	7.86882	0	0	0	0	0	0	Group G	10.74	17.5956	13.3477	0.564156	30509816										C:integral component of membrane
Glyma.02G084800	EM	0	9.22193	57.1108	72.0919	0	0	0	0	0	0	Group G	35.1758	22.807	7.98719	1.46344	30510490
Glyma.02G090600	EM	0.41903	0.711772	0.45019	1.29994	0.15317	0.0907556	0.146305	0.244368	0.0581959	0.0872004	Group G	6.02491	5.80567	4.39365	1.82289	30510229	PF00254	PTHR10516,PTHR10516:SF179	KOG0544	5.2.1.8		GO:GO:0006457	AT5G13410.1		FKBP-like peptidyl-prolyl cis-trans isomerase family protein	P:protein peptidyl-prolyl isomerization; F:peptidyl-prolyl cis-trans isomerase activity	EC:5.2.1.8	Peptidylprolyl isomerase
Glyma.02G111200	EM	0.13225	2.50277	27.2575	59.4226	31.0364	0.0902232	0.142027	0.454743	21.8218	0.75683	Group B	148.055	266.565	372.725	341.751	30506804
Glyma.02G133600	EM	5.43633	6.5813	9.47577	14.0258	4.28467	11.8294	3.36569	4.21968	10.959	5.36089	Group G	48.4173	20.9483	9.14898	5.90339	30507483	PF05705	PTHR12265,PTHR12265:SF9	KOG2521				AT2G15695.1		Protein of unknown function DUF829, transmembrane 53
Glyma.02G147100	EM	4.6703	4.21	3.43749	11.2189	0	13.8311	0.920236	1.40605	5.15161	0.784764	Group G	28.2854	18.1581	11.9765	4.34765	30508062	PF01734	PTHR32241,PTHR32241:SF5	KOG0513			GO:GO:0006629	AT3G63200.1	PLA IIIB,PLP9	PATATIN-like protein 9	P:lipid catabolic process; F:hydrolase activity
Glyma.02G154300	EM	0.0383779	0.774149	4.06066	34.7197	0	1.36748	0.246352	0.333778	9.66883	0.96872	Group G	20.2374	10.931	7.51679	3.97541	30506508	PF00043,PF02798	PTHR11260,PTHR11260:SF263	KOG0867	2.5.1.18	K00799	GO:GO:0005515	AT3G62760.1	ATGSTF13	Glutathione S-transferase family protein	F:glutathione transferase activity; C:cytoplasm; P:glutathione metabolic process	EC:2.5.1.18	Glutathione transferase
Glyma.02G174300	EM	3.8515	4.40349	4.88979	7.08044	2.49526	4.91426	3.55243	3.35727	5.08436	2.94657	Group G	16.0004	12.8412	8.11276	4.42173	30509458		PTHR34285,PTHR34285:SF3					AT3G57990.1
Glyma.02G184400	EM	0.0512874	0.0168137	0.106455	1.56527	0.68611	0.671977	0.0343023	0.109687	0.0784202	0.113991	Group B	17.4328	40.8758	75.9045	93.6741	30508342		PTHR10943					AT2G32730.1		26S proteasome regulatory complex, non-ATPase subcomplex, Rpn2/Psmd1 subunit	F:endopeptidase activity; C:nucleus; C:proteasome regulatory particle, base subcomplex; C:integral component of membrane; F:enzyme regulator activity; C:proteasome storage granule; P:regulation of protein catabolic process; P:proteasome-mediated ubiquitin-dependent protein catabolic process; P:regulation of catalytic activity
Glyma.02G185200	EM	3.98192	3.24473	3.14749	5.69538	0.0720504	7.50961	3.39059	1.86738	3.14702	1.63703	Group G	8.37862	3.75607	1.72531	1.43271	30509103	PF00847	PTHR32467,PTHR32467:SF32			K09285	GO:GO:0006355,GO:GO:0003700,GO:GO:0007275	AT2G41710.1		Integrase-type DNA-binding superfamily protein	F:DNA binding; F:DNA-binding transcription factor activity; C:nucleus; P:regulation of transcription, DNA-templated
Glyma.02G224300	EM	10.4432	5.44113	7.51762	16.2696	14.049	6.69328	8.61164	8.7625	10.3084	9.98253	Group G	21.1663	23.9934	11.231	6.52386	30509847	PF03061	PTHR21660,PTHR21660:SF8	KOG3328	3.1.2.20	K17362		AT2G29590.1		Thioesterase superfamily protein	C:cytoplasm; F:acyl-CoA hydrolase activity	EC:3.1.2.20	Acyl-CoA hydrolase
Glyma.02G230500	EM	34.1111	30.0162	30.2704	47.324	0.80515	22.0873	4.09192	11.6096	18.0743	5.46807	Group G	92.5251	68.6423	44.4263	22.2588	30507132	PF01370	PTHR10366,PTHR10366:SF369	KOG1502	1.2.1.44		GO:GO:0050662,GO:GO:0003824	AT5G58490.1		NAD(P)-binding Rossmann-fold superfamily protein	F:catalytic activity; F:coenzyme binding
Glyma.02G247900	EM	11.9712	13.717	25.4324	56.1321	0.270725	1.95095	5.14506	7.27517	9.53688	9.25863	Group G	44.6453	31.9331	21.4813	11.6133	30510016	PF00168	PTHR10774,PTHR10774:SF58	KOG1030			GO:GO:0005515	AT3G55470.2		Calcium-dependent lipid-binding (CaLB domain) family protein
Glyma.02G249100	EM	0.199154	0.17466	0.189918	0.451958	0	0.0309667	0	0	0.0908263	0.039182	Group G	1.01563	0.610974	0.406953	0.0751082	30510486	PF13639,PF14369,PF06547	PTHR22763,PTHR22763:SF5		6.3.2.19		GO:GO:0008270,GO:GO:0005515	AT2G39720.1	RHC2A	RING-H2 finger C2A	P:protein polyubiquitination; P:proteasome-mediated ubiquitin-dependent protein catabolic process; F:ubiquitin protein ligase activity
Glyma.02G249200	EM	1.6972	1.53256	1.05943	2.10631	0.136953	1.14317	0.351269	0.823709	1.44772	0.142849	Group G	1.72477	1.31598	0.992314	0.363015	30507196
Glyma.02G260200	EM	0	0.0599544	0	1.01764	0.906145	0.0719545	0.0712329	0	0.0899977	0	Group B	2.12942	8.45985	11.8605	9.96417	30509642	PF01490	PTHR22950,PTHR22950:SF323					AT2G40420.1		Transmembrane amino acid transporter family protein	P:amino acid transmembrane transport; F:amino acid transmembrane transporter activity; C:integral component of membrane
Glyma.02G263700	EM	0.571358	0.509468	0.887116	1.12763	0.501584	0.288656	0.0199036	0.0390286	0.366739	0.294823	Group G	3.16877	3.34029	0.747183	0.577484	30509542	PF04824,PF04825	PTHR12585,PTHR12585:SF26	KOG1213		K06670	GO:GO:0000228,GO:GO:0005515	AT5G05490.2	ATREC8,DIF1,REC8,SYN1	Rad21/Rec8-like family protein	C:nuclear cohesin complex; F:chromatin binding; P:double-strand break repair; P:sister chromatid cohesion
Glyma.02G274000	EM	7.39635	4.30655	5.94874	11.7639	0.218341	10.4399	0.840679	6.58737	6.69522	13.1284	Group G	16.9355	12.0693	6.58881	2.73984	30510181	PF00107,PF08240	PTHR11695,PTHR11695:SF492		1.1.1.1	K00121	GO:GO:0055114,GO:GO:0016491,GO:GO:0008270	AT5G42250.1		Zinc-binding alcohol dehydrogenase family protein	F:zinc ion binding; F:oxidoreductase activity; P:oxidation-reduction process
Glyma.02G281400	EM	5.20888	162.522	764.044	1742.7	0.78609	0	0	0	0.137862	0	Group G	464.111	417.604	186.797	45.299	30507900		PTHR33076,PTHR33076:SF14					AT4G33355.1		Bifunctional inhibitor/lipid-transfer protein/seed storage 2S albumin superfamily protein	P:lipid transport; F:lipid binding; C:membrane
Glyma.02G285600	EM	0.0857287	0.578207	1.52346	4.55561	1.89944	0	0.189059	0.410012	0.554317	0	Group A	15.7988	12.4898	16.7066	37.7496	30507290	PF01544	PTHR21535,PTHR21535:SF50				GO:GO:0055085,GO:GO:0046873,GO:GO:0030001,GO:GO:0016020	AT2G42950.1		Magnesium transporter CorA-like family protein	C:integral component of membrane; P:metal ion transport; F:metal ion transmembrane transporter activity; P:cation transmembrane transport
Glyma.02G291200	EM	1.27438	2.4173	4.85383	7.40837	7.65529	0.210358	0.187792	0	1.55996	2.0544	Group G	10.466	4.29004	0.555673	1.4979	30506365	PF13639	PTHR14155				GO:GO:0008270,GO:GO:0005515	AT3G20395.1		RING/U-box superfamily protein	C:integral component of membrane
Glyma.02G292700	EM	0.404548	13.456	52.9771	102.928	3.66339	0.0982742	0.259237	0.487287	0.532647	0.905794	Group G	28.9952	12.0208	1.72106	0.47509	30506663	PF04885	PTHR33227,PTHR33227:SF6					AT1G50650.1		Stigma-specific Stig1 family protein
Glyma.02G294000	EM	19.1608	38.7048	41.6643	139.413	0	7.58048	30.9542	14.2953	12.0317	16.6881	Group G	258.609	141.164	18.5942	6.77029	30509007	PF07983,PF00332	PTHR32227,PTHR32227:SF102		3.2.1.39		GO:GO:0005975,GO:GO:0004553	AT5G55180.1		O-Glycosyl hydrolases family 17 protein	F:hydrolase activity, hydrolyzing O-glycosyl compounds; P:carbohydrate metabolic process; F:polysaccharide binding; C:anchored component of plasma membrane
Glyma.02G297100	EM	0	0	0.253189	0.850515	0.0174236	0.27561	0.103415	0	0.217587	0.329721	Group G	3.68168	5.54921	1.43791	0.679937	30506443	PF13855,PF00069	PTHR27008,PTHR27008:SF38	KOG1187	2.7.11.1		GO:GO:0005515,GO:GO:0006468,GO:GO:0005524,GO:GO:0004672	AT2G26730.1		Leucine-rich repeat protein kinase family protein	F:protein kinase activity; F:ATP binding; P:protein phosphorylation; C:integral component of membrane
Glyma.02G300900	EM	0.0276472	4.41231	20.7197	38.2502	0	0	0	0	0.0670548	0	Group D	67.8248	81.1791	115.373	42.0482	30507473	PF10950	PTHR33731,PTHR33731:SF3					AT1G49310.1
Glyma.02G301200	EM	0.0107319	0.0391844	0.977808	13.9406	5.95926	8.14395	0.240751	1.05795	4.4286	6.3042	Group G	43.3954	35.5832	26.1242	11.0684	30506166	PF03552	PTHR13301,PTHR13301:SF57		2.4.1.12		GO:GO:0030244,GO:GO:0016760,GO:GO:0016020	AT1G55850.1	ATCSLE1,CSLE1	cellulose synthase like E1	F:RNA polymerase II regulatory region sequence-specific DNA binding; C:Golgi apparatus; C:plasma membrane; P:plant-type primary cell wall biogenesis; C:integral component of membrane; F:cellulose synthase (UDP-forming) activity; P:cellulose biosynthetic process; P:cell wall organization	EC:2.4.1.12	Cellulose synthase (UDP-forming)
Glyma.02G307500	EM	0.218327	6.50495	22.6558	77.861	0.6275	0.153293	7.97328	71.4859	1.58618	16.6589	Group G	84.8826	34.1534	6.76553	5.09125	30506472
Glyma.03G007600	EM	0.0526754	1.9795	4.606	7.25412	6.39424	0	0	0	1.72399	0.0430263	Group B	4.60067	4.92387	5.49702	5.80018	30516395	PF00046	PTHR24326,PTHR24326:SF280				GO:GO:0003677	AT3G03660.1	WOX11	WUSCHEL related homeobox 11	F:DNA binding; C:nucleus
Glyma.03G017400	EM	1.45352	1.0043	2.19884	2.58315	0.522619	3.80788	0.181411	0.477723	0.85165	1.05783	Group F	3.3785	2.75118	0.555831	1.7021	30518479	PF00722	PTHR31062,PTHR31062:SF9		3.2.1.73		GO:GO:0005975,GO:GO:0004553	AT2G06850.1	EXGT-A1,EXT,XTH4	xyloglucan endotransglucosylase/hydrolase 4	F:hydrolase activity, hydrolyzing O-glycosyl compounds; P:carbohydrate metabolic process; C:integral component of membrane
Glyma.03G019800	EM	0.577554	14.3885	33.0001	118.991	0.0755467	0	3.78903	4.06973	0.29524	0.114789	Group G	216.316	146.066	103.284	28.8958	30519172	PF14226,PF03171	PTHR10209,PTHR10209:SF140	KOG0143		K05282	GO:GO:0055114,GO:GO:0016491	AT5G51810.1	AT2353,ATGA20OX2,GA20OX2	gibberellin 20 oxidase 2	P:response to light stimulus; P:gibberellin biosynthetic process; P:gibberellic acid mediated signaling pathway; P:unidimensional cell growth; P:flower development; F:gibberellin 20-oxidase activity; F:metal ion binding; F:gibberellin-44 dioxygenase activity; P:oxidation-reduction process	EC:1.14.11; EC:1.14.11.12	Acting on paired donors, with incorporation or reduction of molecular oxygen. The oxygen incorporated need not be derived from O(2); Gibberellin-44 dioxygenase
Glyma.03G030300	EM	0	0.256719	3.57452	8.72799	0.581807	1.26032	0	0	0.322625	2.35713	Group G	94.1248	61.6852	21.6416	8.47655	30518179	PF00067	PTHR24298,PTHR24298:SF86				GO:GO:0055114,GO:GO:0020037,GO:GO:0016705,GO:GO:0005506	AT4G31500.1	ATR4,CYP83B1,RED1,RNT1,SUR2	cytochrome P450, family 83, subfamily B, polypeptide 1	F:iron ion binding; C:membrane; F:oxidoreductase activity, acting on paired donors, with incorporation or reduction of molecular oxygen, NAD(P)H as one donor, and incorporation of one atom of oxygen; F:heme binding; P:secondary metabolite biosynthetic process; P:oxidation-reduction process	EC:1.14.13	Acting on paired donors, with incorporation or reduction of molecular oxygen. The oxygen incorporated need not be derived from O(2)
Glyma.03G058300	EM	0.162652	1.98714	1.63182	3.49459	1.66027	4.66873	0.0234808	0	1.47874	0.404079	Group B	12.4985	27.2357	55.3256	60.66	30515739	PF01699	PTHR31503,PTHR31503:SF1	KOG1397			GO:GO:0055085,GO:GO:0016021	AT3G51860.1	ATCAX3,ATHCX1,CAX1-LIKE,CAX3	cation exchanger 3	F:calcium:proton antiporter activity; C:integral component of membrane; P:calcium ion transmembrane transport
Glyma.03G065900	EM	0.0855192	0.0944952	0.931193	8.90865	0	0	0	0	0	0	Group G	9.28497	5.96441	2.77417	1.23503	30518775	PF13419	PTHR12725,PTHR12725:SF72	KOG3109	3.1.3.74			AT5G02230.1		Haloacid dehalogenase-like hydrolase (HAD) superfamily protein	P:metabolic process; F:hydrolase activity
Glyma.03G112100	EM	0	0.685908	5.34306	12.501	0.151152	0	0.251667	2.06397	0	1.70909	Group A	7.18495	9.36049	8.83652	21.529	30519340	PF00847	PTHR31190,PTHR31190:SF21				GO:GO:0006355,GO:GO:0003700	AT2G44840.1	ATERF13,EREBP,ERF13	ethylene-responsive element binding factor 13	F:DNA binding; F:DNA-binding transcription factor activity; C:nucleus; P:regulation of transcription, DNA-templated
Glyma.03G136100	EM	4.9725	4.4887	7.68045	8.45566	5.85699	3.41456	5.54621	5.56165	5.28833	3.74709	Group A	17.8346	15.0912	15.5257	23.673	30518339	PF00847	PTHR32467,PTHR32467:SF32			K09285	GO:GO:0006355,GO:GO:0003700,GO:GO:0007275	AT2G41710.1		Integrase-type DNA-binding superfamily protein	F:DNA binding; F:DNA-binding transcription factor activity; C:nucleus; P:regulation of transcription, DNA-templated
Glyma.03G146700	EM	0	0	0	1.30748	1.08887	0.18324	0	0	0.135162	0.314728	Group B	9.11512	20.3313	41.737	57.84	30516617	PF16916,PF01545	PTHR11562,PTHR11562:SF45	KOG1485			GO:GO:0055085,GO:GO:0016021,GO:GO:0008324,GO:GO:0006812	AT3G58060.1		Cation efflux family protein	F:cation transmembrane transporter activity; C:integral component of membrane; P:cation transmembrane transport
Glyma.03G147200	EM	0	0.0604538	0.1605	4.88963	0.0418904	3.87791	0	1.26793	0.857185	0.378063	Group G	7.14287	5.82731	5.33543	1.59074	30516157							AT2G41940.1	ZFP8	zinc finger protein 8	F:nucleic acid binding; C:nucleus
Glyma.03G154700	EM	0.265724	7.2107	14.3374	22.4729	0.0122145	0.0130807	0.398394	11.1173	2.46188	0.559973	Group G	129.158	51.4967	15.0978	0.866549	30515751	PF03936,PF01397	PTHR31739,PTHR31739:SF4		5.5.1.13	K04120	GO:GO:0016829,GO:GO:0010333,GO:GO:0000287,GO:GO:0008152	AT4G02780.1	ABC33,ATCPS1,CPS,CPS1,GA1	Terpenoid cyclases/Protein prenyltransferases superfamily protein	F:magnesium ion binding; P:metabolic process; F:ent-copalyl diphosphate synthase activity; F:terpene synthase activity	EC:5.5.1.13	Ent-copalyl diphosphate synthase
Glyma.03G189600	EM	0.0197353	0.08906	0.244987	8.30778	0.0446288	0	0.888859	1.15761	0	1.55526	Group A	28.6111	24.7534	27.6224	60.3078	30517837	PF13837	PTHR21654,PTHR21654:SF0					AT1G21200.1		sequence-specific DNA binding transcription factors
Glyma.03G189900	EM	0.218266	4.90276	16.3556	90.1479	0.556483	1.67568	1.36798	4.67437	3.76052	1.21423	Group G	225.423	135.463	75.3087	38.7393	30518225	PF00067	PTHR24298,PTHR24298:SF119	KOG0156			GO:GO:0055114,GO:GO:0020037,GO:GO:0016705,GO:GO:0005506	AT3G52970.1	CYP76G1	cytochrome P450, family 76, subfamily G, polypeptide 1	F:iron ion binding; C:membrane; F:oxidoreductase activity, acting on paired donors, with incorporation or reduction of molecular oxygen, NAD(P)H as one donor, and incorporation of one atom of oxygen; F:heme binding; P:secondary metabolite biosynthetic process; P:oxidation-reduction process	EC:1.14.13	Acting on paired donors, with incorporation or reduction of molecular oxygen. The oxygen incorporated need not be derived from O(2)
Glyma.03G200100	EM	0.618537	0.654157	2.31507	3.67144	2.02491	3.06392	0	0	2.76551	3.35866	Group G	5.03133	2.35194	0.492099	0.350671	30518690	PF04844	PTHR33057,PTHR33057:SF4					AT5G04820.1	ATOFP13,OFP13	ovate family protein 13	P:negative regulation of transcription, DNA-templated
Glyma.03G241600	EM	0.297597	0.538217	0.250711	4.12261	0.019952	0.460531	1.11606	0.690522	0.562678	0.269292	Group G	16.7353	15.1642	6.13093	1.42775	30516494	PF07714	PTHR27001,PTHR27001:SF188	KOG1187	2.7.11.1	K04733	GO:GO:0006468,GO:GO:0004672	AT3G05140.1	RBK2	ROP binding protein kinases 2	F:transmembrane receptor protein serine/threonine kinase activity; F:ATP binding; C:plasma membrane; P:protein phosphorylation; P:transmembrane receptor protein serine/threonine kinase signaling pathway	EC:2.7.11	Transferring phosphorus-containing groups
Glyma.03G251700	EM	1.07474	1.00374	1.20555	2.95708	0.147079	1.89003	1.11842	2.01252	1.17145	1.63878	Group D	7.86641	8.78488	10.8073	7.81854	30518447	PF00512,PF01590,PF00072	PTHR24423,PTHR24423:SF530	KOG0519	2.7.11.1	K14509	GO:GO:0007165,GO:GO:0000155,GO:GO:0005515,GO:GO:0000160	AT3G04580.2	EIN4	Signal transduction histidine kinase, hybrid-type, ethylene sensor	F:phosphorelay sensor kinase activity; F:ATP binding; C:endoplasmic reticulum membrane; P:negative regulation of ethylene-activated signaling pathway; C:integral component of membrane; P:peptidyl-histidine phosphorylation; P:signal transduction by protein phosphorylation; F:ethylene receptor activity; F:metal ion binding; F:ethylene binding	EC:2.7.13.3	Histidine kinase
Glyma.03G254900	EM	0.0405212	1.6681	11.7483	34.7595	0	0.0849868	0	2.97557	0.841261	1.54257	Group G	35.5073	27.6798	7.21213	2.51853	30518782	PF00657	PTHR22835,PTHR22835:SF200		3.2.1.51		GO:GO:0016788	AT4G01130.1		GDSL-like Lipase/Acylhydrolase superfamily protein	F:hydrolase activity, acting on ester bonds; F:9,9'-dicis-carotene:quinone oxidoreductase activity; F:7,9,9'-tricis-neurosporene:quinone oxidoreductase activity; P:9,9'-di-cis-zeta-carotene desaturation to 7,9,7',9'-tetra-cis-lycopene; P:oxidation-reduction process	EC:1.3.5.6	9,9'-di-cis-zeta-carotene desaturase
Glyma.03G258200	EM	0.250184	0	2.42584	22.1938	0	25.8442	0	0.942114	13.4519	2.40161	Group G	10.1121	3.02146	0.863486	0.0692671	30517761	PF00847	PTHR31985,PTHR31985:SF15			K09286	GO:GO:0006355,GO:GO:0003700	AT1G01250.1		Integrase-type DNA-binding superfamily protein	F:DNA binding; F:DNA-binding transcription factor activity; C:nucleus; P:regulation of transcription, DNA-templated
Glyma.03G261400	EM	0.637624	0.25343	2.02907	11.613	5.57009	0.250351	4.28225	7.20516	1.8765	2.45283	Group B	15.1722	46.1332	54.5012	56.931	30518821	PF03168	PTHR31415,PTHR31415:SF9					AT4G01410.1		Late embryogenesis abundant (LEA) hydroxyproline-rich glycoprotein family	P:defense response; C:plasmodesma; C:integral component of membrane; C:anchored component of plasma membrane
Glyma.04G007200	EM	0	0.182694	0.0875176	1.38929	0	0.299835	0	0	0.14072	0.974179	Group E	0.557585	0.743393	0.548919	0.619456	30490269
Glyma.04G022500	EM	0.409528	5.78619	55.6135	147.332	0	0.540095	4.64764	16.4795	0.340144	0.0847057	Group G	559.384	264.862	49.0795	14.9786	30490248	PF02225,PF05922,PF00082	PTHR10795,PTHR10795:SF328		3.4.14.10		GO:GO:0006508,GO:GO:0004252	AT1G20160.1	ATSBT5.2	Subtilisin-like serine endopeptidase family protein	F:serine-type endopeptidase activity; P:proteolysis	EC:3.4.21	Acting on peptide bonds (peptidases)
Glyma.04G036800	EM	5.78689	6.56438	14.8719	24.4787	0	8.63812	8.92857	23.6095	16.5755	8.89301	Group G	17.7003	6.32698	1.79537	1.67418	30489990	PF04759	PTHR31696					AT5G42680.2		Protein of unknown function, DUF617
Glyma.04G043800	EM	0.293289	1.38275	1.5314	4.48695	1.85037	0	0	0.103861	0.263862	0.0507132	Group B	4.32175	4.46189	5.80226	5.15714	30490317	PF00319	PTHR11945,PTHR11945:SF200				GO:GO:0046983,GO:GO:0003677	AT1G77980.1	AGL66	AGAMOUS-like 66
Glyma.04G060800	EM	0.362007	0.508844	1.70352	3.30309	0.0312172	1.96345	0.42076	0.644072	2.58741	0.413078	Group G	9.28912	5.12977	3.03272	1.73295	30488904	PF00651,PF03000	PTHR32370,PTHR32370:SF7				GO:GO:0005515,GO:GO:0060918,GO:GO:0048513,GO:GO:0004871	AT4G31820.1	ENP,MAB4,NPY1	Phototropic-responsive NPH3 family protein	P:auxin transport; P:plant organ development
Glyma.04G064800	EM	0.724644	1.85814	3.03285	3.60666	0	0.101968	1.88943	0.983398	0.268592	0.181607	Group G	9.27599	3.6755	0.551334	0.288792	30487988	PF13833,PF00036	PTHR12294,PTHR12294:SF12				GO:GO:0005509	AT4G32060.1		calcium-binding EF hand family protein	F:calcium ion binding
Glyma.04G071000	EM	0.0186731	0	0.592464	8.74645	0	0.115222	0.83007	0	0	0.170578	Group G	16.0149	16.4683	20.1712	6.2154	30488346	PF14226,PF03171	PTHR10209,PTHR10209:SF197	KOG0143		K04124	GO:GO:0055114,GO:GO:0016491	AT1G15550.1	ATGA3OX1,GA3OX1,GA4	gibberellin 3-oxidase 1	P:response to light stimulus; P:gibberellin biosynthetic process; P:gibberellic acid mediated signaling pathway; F:gibberellin 3-beta-dioxygenase activity; F:metal ion binding; P:oxidation-reduction process	EC:1.14.11.15; EC:1.14.11	Gibberellin 3-beta-dioxygenase; Acting on paired donors, with incorporation or reduction of molecular oxygen. The oxygen incorporated need not be derived from O(2)
Glyma.04G077200	EM	0.02885	0	0.0828217	0.167978	0	0.0274498	0.0324382	0	0.0407368	0	Group E	0.599532	1.36474	1.43933	0.767927	30487268	PF12056	PTHR31963,PTHR31963:SF3					AT2G21080.1			C:integral component of membrane
Glyma.04G110000	EM	0.0611984	0.0256708	2.90495	33.7536	0	0	0	0	0.0840765	0	Group G	30.2341	20.5921	8.11423	1.34727	30489676	PF13419	PTHR12725,PTHR12725:SF72	KOG3109	3.1.3.74			AT5G02230.1		Haloacid dehalogenase-like hydrolase (HAD) superfamily protein	P:metabolic process; F:hydrolase activity
Glyma.04G124100	EM	0.834949	57.0264	295.739	1043.18	0	0	0	0	0.0982632	0.0525828	Group G	652.57	168.282	21.9524	0	30488150	PF03018	PTHR21495,PTHR21495:SF59					AT1G65870.1		Disease resistance-responsive (dirigent-like protein) family protein	C:apoplast
Glyma.04G139800	EM	0.144862	26.5503	152.034	271.936	0	0	0.145774	0	0	0	Group G	73.0469	8.73372	1.06161	0.0493771	30489110	PF03018	PTHR21495,PTHR21495:SF59					AT1G65870.1		Disease resistance-responsive (dirigent-like protein) family protein	C:apoplast
Glyma.04G142500	EM	0	0.0498066	0.279821	1.20823	0	0	0	0	0.0377209	0.0601437	Group G	20.5449	12.8044	7.27263	2.72979	30488264	PF01486,PF00319	PTHR11945,PTHR11945:SF237	KOG0014			GO:GO:0006355,GO:GO:0005634,GO:GO:0003700,GO:GO:0046983,GO:GO:0003677	AT5G13790.1	AGL15	AGAMOUS-like 15	F:RNA polymerase II regulatory region sequence-specific DNA binding; F:DNA-binding transcription factor activity; C:nucleus; P:positive regulation of transcription by RNA polymerase II; F:protein dimerization activity
Glyma.04G153800	EM	0.0165177	0.127985	0.0848223	0.312435	0	0.0629045	0	0.294863	0.217763	0.033779	Group D	0.696863	1.8272	1.38193	0.639537	30491048
Glyma.04G156700	EM	0.633298	0.661435	1.18987	1.50222	0.827446	1.52609	0.254446	0.103351	0.754412	0.254076	Group G	8.4898	5.55969	4.2467	2.1495	30488059	PF03088	PTHR10426,PTHR10426:SF32	KOG1520	4.3.3.2		GO:GO:0016844,GO:GO:0009058	AT1G74000.1	SS3	strictosidine synthase 3	P:biosynthetic process; F:strictosidine synthase activity	EC:4.3.3.2	Strictosidine synthase
Glyma.04G170500	EM	13.152	14.0605	16.1362	26.9145	1.69603	14.7284	5.02734	4.26278	15.1919	6.41903	Group G	33.2925	24.2832	14.8291	4.98188	30487788	PF03171,PF14226	PTHR10209,PTHR10209:SF105	KOG0143	1.14.17.4		GO:GO:0055114,GO:GO:0016491	AT3G19000.1		2-oxoglutarate (2OG) and Fe(II)-dependent oxygenase superfamily protein	F:oxidoreductase activity; F:metal ion binding; P:oxidation-reduction process
Glyma.04G186000	EM	0.0477463	0.163531	1.91306	51.9006	19.7997	0	0.0556324	0.481536	0.140423	0.069777	Group D	235.584	328.295	446.481	378.628	30488434	PF02933,PF07724,PF05496,PF02359	PTHR23077,PTHR23077:SF82		3.6.4.6	K13525	GO:GO:0005524,GO:GO:0009378,GO:GO:0006310,GO:GO:0006281	AT5G03340.1		ATPase, AAA-type, CDC48 protein	F:ATP binding; F:hydrolase activity
Glyma.04G198500	EM	0.0386301	0.482576	1.40498	8.96144	0	0	1.39635	0	0	0.346888	Group G	20.245	11.0535	8.79119	2.78698	30489855	PF03083	PTHR10791,PTHR10791:SF22	KOG1623		K15382	GO:GO:0016021	AT5G50790.1		Nodulin MtN3 family protein	C:plasma membrane; C:integral component of membrane; P:carbohydrate transmembrane transport; F:sugar transmembrane transporter activity
Glyma.04G200200	EM	0.693446	0.683919	5.64359	16.8531	0.335079	15.0773	11.6108	2.80906	8.50892	3.75317	Group G	33.8251	25.5858	18.0539	8.57714	30488169	PF00450	PTHR11802,PTHR11802:SF82		3.4.16.6	K16297	GO:GO:0006508,GO:GO:0004185	AT1G28110.1	SCPL45	serine carboxypeptidase-like 45	F:serine-type carboxypeptidase activity; P:proteolysis involved in cellular protein catabolic process	EC:3.4.21; EC:3.4.16	Acting on peptide bonds (peptidases); Acting on peptide bonds (peptidases)
Glyma.04G205300	EM	31.2907	26.3146	28.3638	57.1266	8.24099	28.6497	21.4147	16.2215	9.80792	9.93327	Group G	101.389	50.8191	31.6233	22.7192	30487790	PF03765,PF00650	PTHR23324,PTHR23324:SF48	KOG1471				AT4G09160.1		SEC14 cytosolic factor family protein / phosphoglyceride transfer family protein
Glyma.04G222500	EM	3.91747	8.79639	16.6806	28.5862	38.3197	0.552232	2.52971	2.94027	10.9625	7.14914	Group G	10.8415	3.93445	1.46244	2.56524	30490886		PTHR35127,PTHR35127:SF1					AT5G05250.1
Glyma.04G225300	EM	0	0.0240883	0.150811	1.37026	0	1.4336	0.177928	0	0.194694	0.560814	Group G	7.36001	8.69042	7.25919	2.7221	30488674		PTHR38937,PTHR38937:SF1					AT4G27870.1		Vacuolar iron transporter (VIT) family protein
Glyma.04G236600	EM	4.81196	2.7061	7.05067	40.7768	10.0069	3.86501	2.89748	2.93321	7.42623	4.67582	Group G	9.48019	11.5918	4.66674	1.31121	30489313	PF00069,PF04755	PTHR24056,PTHR24056:SF181	KOG0594	2.7.11.1		GO:GO:0006468,GO:GO:0005524,GO:GO:0004672	AT5G53450.1	ORG1	OBP3-responsive gene 1	F:cyclin-dependent protein serine/threonine kinase activity; F:ATP binding; C:nucleus; P:protein phosphorylation; P:regulation of mitotic cell cycle; P:regulation of gene expression	EC:2.7.11; EC:2.7.11.22	Transferring phosphorus-containing groups; Cyclin-dependent kinase
Glyma.04G238400	EM	0.011542	0.0977789	1.13217	8.25453	0.0977094	8.31992	0	0	1.05468	2.3578	Group G	8.73049	3.10443	0.566886	0.29848	30487934	PF00010	PTHR11514,PTHR11514:SF58				GO:GO:0046983	AT5G53210.1	SPCH	basic helix-loop-helix (bHLH) DNA-binding superfamily protein	F:protein dimerization activity
Glyma.04G240600	EM	0.5494	1.04923	3.73621	5.8079	0.20086	2.52372	0.314441	0	1.09353	0.227691	Group G	16.7073	7.71983	4.97391	1.41815	30487355	PF00450	PTHR11802,PTHR11802:SF20		3.4.16.6	K16297	GO:GO:0006508,GO:GO:0004185	AT5G42240.1	scpl42	serine carboxypeptidase-like 42	F:serine-type carboxypeptidase activity; P:proteolysis involved in cellular protein catabolic process	EC:3.4.21; EC:3.4.16	Acting on peptide bonds (peptidases); Acting on peptide bonds (peptidases)
Glyma.04G241500	EM	0.0675168	0.219953	4.35713	43.2371	6.20625	0	0	0	0	0	Group D	15.3473	19.0313	23.6144	20.6401	30488649
Glyma.05G005400	EM	0.030963	0.286602	1.20704	2.51694	0	0	0	0	0	0	Group G	2.05392	1.48724	0.45104	0.0356099	30524677	PF13921	PTHR10641,PTHR10641:SF612			K09422		AT3G27785.1	ATMYB118,MYB118,PGA37	myb domain protein 118	F:DNA-binding transcription factor activity, RNA polymerase II-specific; F:RNA polymerase II transcription regulator recruiting activity; C:nucleus; P:regulation of transcription by RNA polymerase II; P:cell differentiation; F:sequence-specific DNA binding; F:transcription regulatory region DNA binding
Glyma.05G013800	EM	2.14873	1.05846	3.63137	23.3766	9.12041	0.0950857	0.521939	0.0763387	4.06238	0.325444	Group B	42.4724	74.3993	84.8594	94.6934	30524131	PF01277	PTHR33203,PTHR33203:SF4				GO:GO:0016021,GO:GO:0012511	AT3G18570.1		Oleosin family protein	C:monolayer-surrounded lipid storage body; C:integral component of membrane; P:lipid storage
Glyma.05G026300	EM	18.3695	25.3136	23.4156	35.3299	7.11636	34.6355	26.2574	15.1913	32.3037	22.5348	Group G	62.1326	36.5464	22.3364	15.3109	30526954	PF01073,PF02866	PTHR11540,PTHR11540:SF14		1.1.1.37	K00026	GO:GO:0055114,GO:GO:0016616,GO:GO:0006694,GO:GO:0003854,GO:GO:0019752	AT3G47520.1	MDH	malate dehydrogenase	P:carbohydrate metabolic process; P:tricarboxylic acid cycle; P:malate metabolic process; F:L-malate dehydrogenase activity	EC:1.1.1.37	Malate dehydrogenase
Glyma.05G040700	EM	0.119989	1.07765	2.53112	3.83241	0	1.7802	0.845591	2.48262	2.64675	1.56213	Group G	6.48781	8.41011	0.731999	0.461778	30527376	PF00249	PTHR10641,PTHR10641:SF466	KOG0048		K09422		AT5G26660.1	ATMYB86,MYB86	myb domain protein 86	F:DNA binding
Glyma.05G041100	EM	0.12294	0.0711425	0.224691	1.48189	0	0.0637022	0.550294	0.120538	0.0383684	0.444456	Group D	3.75728	5.22269	5.22547	2.08162	30526094	PF00582	PTHR31964,PTHR31964:SF53		6.3.2.19		GO:GO:0006950	AT5G47740.1		Adenine nucleotide alpha hydrolases-like superfamily protein	P:response to stress
Glyma.05G046900	EM	21.172	9.42227	7.55731	73.5429	0.117301	38.396	6.76647	5.29867	10.5087	7.23044	Group G	5.18452	3.63831	2.57722	1.20363	30526052	PF00764	PTHR11587,PTHR11587:SF2		6.3.4.5		GO:GO:0006526,GO:GO:0005524,GO:GO:0004055	AT4G24830.1		arginosuccinate synthase family	F:argininosuccinate synthase activity; F:ATP binding; P:arginine biosynthetic process; C:chloroplast stroma	EC:6.3.4.5	Argininosuccinate synthase
Glyma.05G056400	EM	18.4621	33.677	27.8328	47.7762	1.373	50.2014	11.9334	13.7434	22.1791	23.8735	Group G	105.892	85.0691	46.9222	22.96	30523852	PF00923	PTHR10683,PTHR10683:SF10	KOG2772	2.2.1.2	K00616	GO:GO:0005975	AT1G12230.1		Aldolase superfamily protein	F:sedoheptulose-7-phosphate:D-glyceraldehyde-3-phosphate glyceronetransferase activity; C:cytoplasm; P:carbohydrate metabolic process; P:pentose-phosphate shunt	EC:2.2.1.2	Transaldolase
Glyma.05G057600	EM	0.0264203	0.221664	9.87408	73.7551	6.98874	1.46393	0	0	4.62475	0	Group B	52.8751	70.701	91.3462	107.038	30527394	PF14547	PTHR31731,PTHR31731:SF25					AT3G22142.1		Bifunctional inhibitor/lipid-transfer protein/seed storage 2S albumin superfamily protein
Glyma.05G101700	EM	19.1787	21.6288	24.6509	62.3917	0.0888903	24.784	6.1135	2.75656	19.4657	4.99607	Group G	20.4023	12.9513	6.69264	3.38766	30526901	PF01566	PTHR11706,PTHR11706:SF46			K12347	GO:GO:0016020,GO:GO:0006810,GO:GO:0005215	AT2G23150.1	ATNRAMP3,NRAMP3	natural resistance-associated macrophage protein 3	C:integral component of membrane; P:metal ion transport; F:metal ion transmembrane transporter activity
Glyma.05G103400	EM	0.0157307	0.120928	2.48669	4.84619	0	5.57851	1.30426	0	0.418495	0.850503	Group G	6.34829	3.75653	1.8765	0.755409	30524137	PF03514	PTHR31636,PTHR31636:SF51					AT3G49950.1		GRAS family transcription factor	P:regulation of transcription, DNA-templated
Glyma.05G105400	EM	33.8191	14.2607	6.84966	44.9191	1.19818	63.6796	2.37827	14.4323	21.1105	2.0319	Group G	4.34684	5.14198	2.15928	1.2476	30526384										C:integral component of membrane
Glyma.05G106900	EM	0	0	0.0212977	6.21211	0	0	0	0	0.0682362	0	Group G	4.01124	4.70205	0.594266	0.0759522	30523656	PF05637	PTHR31311,PTHR31311:SF3	KOG4748	2.4.2.39		GO:GO:0016757,GO:GO:0016021	AT4G37690.1		Galactosyl transferase GMA12/MNN10 family protein	C:Golgi membrane; C:endosome; C:trans-Golgi network; F:galactosyltransferase activity; P:xyloglucan biosynthetic process; P:mucilage biosynthetic process; P:galactoglucomannan metabolic process; C:integral component of membrane; P:galactomannan biosynthetic process; P:cell wall organization
Glyma.05G110700	EM	0.257317	0.223851	0.693094	5.31102	0.246171	1.41571	0.18367	0	1.098	0.281813	Group D	15.0926	22.1949	22.2848	15.6236	30524944	PF00010	PTHR23042,PTHR23042:SF61	KOG4029			GO:GO:0046983	AT4G37850.1		basic helix-loop-helix (bHLH) DNA-binding superfamily protein	F:protein dimerization activity
Glyma.05G129600	EM	23.1303	23.2914	24.8076	44.2617	1.98877	42.9592	10.5748	7.20112	21.2439	14.8045	Group G	77.8272	49.4062	31.0922	15.8774	30524057	PF02801,PF00109	PTHR11712,PTHR11712:SF226		2.3.1.41	K09458		AT5G46290.1	KAS I,KAS1	3-ketoacyl-acyl carrier protein synthase I	P:fatty acid biosynthetic process; F:transferase activity, transferring acyl groups other than amino-acyl groups
Glyma.05G133500	EM	0	0	1.07879	4.44458	1.11179	0	0	0	0.0659166	0	Group A	1.72434	2.90425	3.06942	5.73651	30526449	PF10417,PF00578	PTHR10681	KOG0854	1.11.1.15		GO:GO:0055114,GO:GO:0051920,GO:GO:0016491,GO:GO:0016209	AT1G48130.1	ATPER1,PER1	1-cysteine peroxiredoxin 1	C:intracellular part; P:cell redox homeostasis; F:peroxiredoxin activity; P:oxidation-reduction process; P:cellular oxidant detoxification	EC:1.11.1.15	Peroxiredoxin
Glyma.05G146000	EM	0.0762055	0.0664966	1.45496	126.685	1.13393	0.0374276	0.0962537	0.110857	0.00703983	0.160797	Group B	548.879	984.956	1340.46	1391.35	30526731	PF00699,PF00547,PF00449,PF01979	PTHR22642,PTHR22642:SF7		3.5.1.5	K01427	GO:GO:0043419,GO:GO:0016151,GO:GO:0016787	AT1G67550.1	URE	urease	F:urease activity; F:nickel cation binding; P:urea catabolic process	EC:3.5.1.5	Urease
Glyma.05G152600	EM	0.0779942	0.241814	1.15808	2.17096	0	0	0	0	0	2.51239	Group G	3.66976	2.65619	0.888573	0.337036	30525519	PF00067	PTHR24298,PTHR24298:SF159		1.14.13.73		GO:GO:0055114,GO:GO:0020037,GO:GO:0016705,GO:GO:0005506	AT4G13310.2	CYP71A20	cytochrome P450, family 71, subfamily A, polypeptide 20	F:iron ion binding; F:oxidoreductase activity, acting on paired donors, with incorporation or reduction of molecular oxygen; F:heme binding; P:oxidation-reduction process
Glyma.05G162500	EM	0.826894	5.09613	24.1471	28.6436	0.258701	0.0360413	11.2706	3.8872	10.6625	2.05175	Group G	14.3128	7.33098	1.85571	1.07635	30524249	PF00230	PTHR19139,PTHR19139:SF144	KOG0223		K09874	GO:GO:0016020,GO:GO:0006810,GO:GO:0005215	AT4G18910.1	ATNLM2,NIP1;2,NLM2	NOD26-like intrinsic protein 1;2	C:integral component of plasma membrane; P:water transport; F:water channel activity; P:ion transmembrane transport
Glyma.05G214600	EM	76.2461	52.468	68.876	118.808	87.4561	16.7696	49.5934	32.1683	52.2963	57.1561	Group B	112.781	162.715	242.377	260.058	30526496
Glyma.05G218200	EM	0.0234344	0	0	0.336637	0	0.457628	0	0.0919848	0.191108	0	Group D	1.43712	2.96103	4.29236	1.70079	30526763	PF01556	PTHR24078,PTHR24078:SF317					AT1G10350.1		DNAJ heat shock family protein	P:protein folding; F:unfolded protein binding
Glyma.05G221100	EM	8.63716	13.8418	19.9802	71.7737	30.3423	62.9929	16.6183	14.039	29.9859	24.8714	Group G	209.5	127.433	69.354	35.2054	30527117	PF13535,PF02785,PF00289	PTHR18866		6.4.1.2,6.3.4.14	K01961		AT5G35360.1	CAC2	acetyl Co-enzyme a carboxylase biotin carboxylase subunit	F:acetyl-CoA carboxylase activity; F:biotin carboxylase activity; F:ATP binding; F:metal ion binding	EC:6.4.1.2; EC:6.3.4.14	Acetyl-CoA carboxylase; Biotin carboxylase
Glyma.05G222500	EM	3.92538	3.18714	3.08696	4.35246	1.51704	2.63593	1.34531	1.71683	3.19073	2.26705	Group A	17.5155	18.2423	18.8139	26.4081	30526729	PF00999	PTHR16254,PTHR16254:SF30	KOG1650			GO:GO:0055085,GO:GO:0016021,GO:GO:0015299,GO:GO:0006812	AT2G19600.1	ATKEA4,KEA4	K+ efflux antiporter 4	F:solute:proton antiporter activity; C:integral component of membrane; P:proton transmembrane transport
Glyma.05G225400	EM	1.05193	0.548244	1.14297	3.8565	0.631598	1.91954	0.699223	1.36496	2.54548	0.939768	Group G	8.53689	3.98498	3.49101	2.26867	30526536	PF06219	PTHR31317,PTHR31317:SF2					AT4G29310.1		Protein of unknown function (DUF1005)
Glyma.05G236400	EM	8.88622	3.68357	9.63819	11.0917	0.0571214	5.64954	9.09951	5.38765	8.32917	26.6422	Group G	28.8995	8.4503	2.42531	0.52733	30526281	PF00759	PTHR22298,PTHR22298:SF28		3.2.1.4		GO:GO:0005975,GO:GO:0004553	AT1G70710.1	ATGH9B1,CEL1,GH9B1	glycosyl hydrolase 9B1	F:cellulase activity; P:cellulose catabolic process	EC:3.2.1.4	Cellulase
Glyma.05G237900	EM	0.0213405	0.0402123	0	1.70122	0.132597	0	0.437716	0	0.358808	1.27187	Group D	13.3438	33.7919	54.4584	32.7864	30524910	PF13398	PTHR33979,PTHR33979:SF3					AT1G67060.1			C:integral component of membrane
Glyma.05G246500	EM	21.2686	19.8464	22.0756	67.4135	1.62365	42.6292	18.557	7.64583	35.9076	13.0446	Group G	56.3099	30.3109	20.1297	13.8537	30526251	PF13489,PF08241	PTHR10108,PTHR10108:SF793	KOG1269	2.1.1.103	K05929	GO:GO:0008168,GO:GO:0008152	AT3G18000.1	NMT1,PEAMT,XPL1	S-adenosyl-L-methionine-dependent methyltransferases superfamily protein	F:phosphoethanolamine N-methyltransferase activity; C:cytoplasm; P:phosphatidylcholine biosynthetic process; P:methylation	EC:2.1.1.103	Phosphoethanolamine N-methyltransferase
Glyma.05G247900	EM	5.79118	5.23388	5.69215	21.3724	0.0654378	2.98249	1.06577	0.719706	10.168	1.78594	Group G	86.7541	27.124	9.20612	15.8041	30527473	PF00149	PTHR10161,PTHR10161:SF14	KOG2679	3.1.3.2,1.11.1.7	K14379	GO:GO:0016787	AT3G17790.1	ATACP5,ATPAP17,PAP17	purple acid phosphatase 17	F:acid phosphatase activity; C:integral component of membrane; P:dephosphorylation	EC:3.1.3.41; EC:3.1.3.2	4-nitrophenylphosphatase; Acid phosphatase
Glyma.05G248600	EM	34.0014	30.7782	39.354	48.2175	13.2868	25.8002	38.7838	35.5582	35.4624	58.9126	Group B	82.7595	104.132	125.038	113.102	30525564	PF00291	PTHR10314,PTHR10314:SF79		4.4.1.15			AT1G48420.1	ACD1,ATACD1,D-CDES	D-cysteine desulfhydrase	F:1-aminocyclopropane-1-carboxylate deaminase activity	EC:3.5.99.7	1-aminocyclopropane-1-carboxylate deaminase
Glyma.06G004500	EM	0.0699044	1.82518	4.12273	4.1086	0.0209384	0.61621	1.01159	3.70953	1.19287	0.991846	Group G	7.84055	5.72351	5.22017	1.46462	30550174	PF01490	PTHR22950,PTHR22950:SF242	KOG1303		K13946		AT2G21050.1	LAX2	like AUXIN RESISTANT 2	P:amino acid transmembrane transport; C:plasma membrane; F:amino acid transmembrane transporter activity; C:integral component of membrane
Glyma.06G008400	EM	0	0	0	0.296739	0.122458	0	0.0869075	0.0916935	0	0.136785	Group D	0.459258	1.34014	2.07161	1.10677	30551569	PF03171	PTHR10209,PTHR10209:SF107	KOG0143	1.14.11.32		GO:GO:0055114,GO:GO:0016491	AT5G20400.1		2-oxoglutarate (2OG) and Fe(II)-dependent oxygenase superfamily protein	F:oxidoreductase activity; F:metal ion binding; P:oxidation-reduction process
Glyma.06G038900	EM	7.10052	5.368	4.06218	7.27925	0	1.22635	1.23478	0.890666	1.3598	1.44836	Group G	6.67099	2.52039	0.487129	0.330202	30550690	PF02362	PTHR31391,PTHR31391:SF9				GO:GO:0003677	AT5G42700.1		AP2/B3-like transcriptional factor family protein	F:DNA binding; C:nucleus; P:regulation of transcription, DNA-templated
Glyma.06G043000	EM	5.26853	11.793	8.99629	33.8472	7.949	5.43799	0.410225	0	6.00048	0.338059	Group B	13.2359	28.7018	41.9259	41.1492	30552086	PF01112	PTHR10188,PTHR10188:SF13	KOG1592	3.5.1.1	K13051	GO:GO:0016787	AT3G16150.1		N-terminal nucleophile aminohydrolases (Ntn hydrolases) superfamily protein	F:asparaginase activity	EC:3.5.1.1	Asparaginase
Glyma.06G044400	EM	25.0082	63.0677	91.3978	177.09	0	0.052703	0.059949	0.227179	48.1395	0.121296	Group G	121.613	59.359	39.1419	28.4378	30549969	PF02704	PTHR23201,PTHR23201:SF4					AT5G59845.1		Gibberellin-regulated family protein
Glyma.06G050400	EM	0.922553	0.872325	0.24884	5.46541	0	0	0	0	0.133713	0.0712068	Group D	7.87789	18.2521	17.4469	1.23436	30554253	PF14365,PF03080	PTHR31589,PTHR31589:SF18					AT5G25950.1		Protein of Unknown Function (DUF239)
Glyma.06G061400	EM	1.14467	0.696409	2.24614	3.87907	0	3.49504	0.417178	1.26446	3.94829	0.370869	Group G	6.20524	4.2744	2.93726	1.17644	30549556	PF00651,PF03000	PTHR32370,PTHR32370:SF7				GO:GO:0005515,GO:GO:0060918,GO:GO:0048513,GO:GO:0004871	AT4G31820.1	ENP,MAB4,NPY1	Phototropic-responsive NPH3 family protein	P:auxin transport; P:plant organ development
Glyma.06G072600	EM	0.244822	0.331411	1.20471	19.3386	0	0.0371199	0.195251	0.151812	0.29854	0.0406588	Group G	19.344	18.4861	10.3741	0.709391	30550563	PF14226,PF03171	PTHR10209,PTHR10209:SF197	KOG0143		K04124	GO:GO:0055114,GO:GO:0016491	AT1G15550.1	ATGA3OX1,GA3OX1,GA4	gibberellin 3-oxidase 1	P:response to light stimulus; P:gibberellin biosynthetic process; P:gibberellic acid mediated signaling pathway; F:gibberellin 3-beta-dioxygenase activity; F:metal ion binding; P:oxidation-reduction process	EC:1.14.11.15; EC:1.14.11	Gibberellin 3-beta-dioxygenase; Acting on paired donors, with incorporation or reduction of molecular oxygen. The oxygen incorporated need not be derived from O(2)
Glyma.06G078700	EM	6.13975	0.767569	18.3454	1502.05	111.573	1.33966	0.853728	3.14575	1.94664	0.811745	Group A	3057.1	3539.98	3081.6	3643.97	30549480	PF01277	PTHR33203,PTHR33203:SF3				GO:GO:0016021,GO:GO:0012511	AT2G25890.1		Oleosin family protein	C:monolayer-surrounded lipid storage body; C:integral component of membrane; P:lipid storage
Glyma.06G085100	EM	0	0.0854832	0.180329	0.710828	0	0	0.159039	0	0.0906641	0	Group G	5.44316	4.31197	4.16362	1.30071	30552205	PF03055	PTHR10543,PTHR10543:SF30	KOG1285	1.13.11.51			AT3G63520.1	ATCCD1,ATNCED1,CCD1,NCED1	carotenoid cleavage dioxygenase 1	F:oxidoreductase activity, acting on single donors with incorporation of molecular oxygen, incorporation of two atoms of oxygen; F:metal ion binding; P:oxidation-reduction process	EC:1.13.11	Acting on single donors with incorporation of molecular oxygen (oxygenases). The oxygen incorporated need not be derived from O(2)
Glyma.06G112900	EM	1.62596	3.26868	8.26984	33.5678	0.0765252	4.13076	1.85003	1.44346	17.2519	2.91661	Group G	91.6244	52.1862	37.0068	17.9215	30553317	PF00501	PTHR24096,PTHR24096:SF181		6.2.1.3	K01897	GO:GO:0008152,GO:GO:0003824	AT1G77590.1	LACS9	long chain acyl-CoA synthetase 9	F:catalytic activity; P:metabolic process
Glyma.06G121800	EM	0.056956	5.21107	11.2647	32.8283	0	0	0	0	0	0	Group G	10.5678	3.21756	1.12753	0.586453	30551989										C:integral component of membrane
Glyma.06G121900	EM	0.168438	0.170944	3.99243	46.448	0.77337	0	0	0	0	0.247919	Group G	30.4265	35.437	23.7495	10.2208	30550608
Glyma.06G122000	EM	0	0.169178	0.165394	2.65379	0.288549	0	0	0	0	0.110568	Group G	2.66143	1.90483	0.61652	0.309352	30550626
Glyma.06G125500	EM	0.0128576	0.0219253	1.40204	6.04574	0	7.1238	0	0	0.847715	1.57012	Group G	10.6542	4.09465	1.06458	0.401074	30550779	PF00010	PTHR11514,PTHR11514:SF58				GO:GO:0046983	AT5G53210.1	SPCH	basic helix-loop-helix (bHLH) DNA-binding superfamily protein	F:protein dimerization activity
Glyma.06G127700	EM	4.49782	4.07539	6.26147	28.9449	12.6378	9.81361	5.3017	6.10729	8.48075	5.98901	Group A	34.5029	40.5611	40.0801	47.9546	30552607	PF00069,PF04755	PTHR24056,PTHR24056:SF181	KOG0594	2.7.11.1		GO:GO:0006468,GO:GO:0005524,GO:GO:0004672	AT5G53450.1	ORG1	OBP3-responsive gene 1	F:cyclin-dependent protein serine/threonine kinase activity; F:ATP binding; C:nucleus; P:protein phosphorylation; P:regulation of mitotic cell cycle; P:regulation of gene expression	EC:2.7.11; EC:2.7.11.22	Transferring phosphorus-containing groups; Cyclin-dependent kinase
Glyma.06G142900	EM	4.08872	8.98065	18.4763	74.563	34.5741	1.75316	8.68117	8.00788	21.6522	15.9984	Group G	26.7401	8.03283	1.73175	6.28035	30550038		PTHR35127,PTHR35127:SF1					AT5G05250.1
Glyma.06G146400	EM	4.11698	3.45142	2.89421	5.27191	0.684942	6.84514	1.51448	2.43736	3.61841	2.48693	Group G	33.2403	22.3682	14.7939	7.37343	30549302	PF02446	PTHR32438,PTHR32438:SF5		2.4.1.25	K00705	GO:GO:0005975,GO:GO:0004134	AT5G64860.1	DPE1	disproportionating enzyme	F:4-alpha-glucanotransferase activity; P:glycogen metabolic process; F:beta-maltose 4-alpha-glucanotransferase activity	EC:2.4.1.25	4-alpha-glucanotransferase
Glyma.06G158000	EM	0	0.770222	2.09757	6.62541	0.120612	2.77817	1.58043	0.218506	4.75077	0.27412	Group G	18.5377	15.6506	12.4465	5.1905	30549650	PF01425	PTHR11895,PTHR11895:SF67	KOG1211	3.5.1.99		GO:GO:0016884	AT5G64440.1	AtFAAH,FAAH	fatty acid amide hydrolase	F:amidase activity	EC:3.5.1.4	Amidase
Glyma.06G160300	EM	1.24225	19.7977	103.089	1585.59	1.36238	183.535	1.02042	0	97.9556	54.4952	Group G	1075.04	598.33	314.013	148.251	30550459	PF00304	PTHR33147,PTHR33147:SF3					AT5G63660.1	LCR74,PDF2.5	Scorpion toxin-like knottin superfamily protein	C:extracellular region; P:killing of cells of other organism; P:defense response to fungus
Glyma.06G161800	EM	1.40284	10.8383	30.3029	45.5461	0	0.580178	0.510342	0.879637	2.3382	0.774491	Group G	23.1204	12.5435	1.29197	1.24998	30553306	PF00657	PTHR22835,PTHR22835:SF168		3.1.1.3		GO:GO:0016788	AT5G08460.1		GDSL-like Lipase/Acylhydrolase superfamily protein	F:hydrolase activity, acting on ester bonds
Glyma.06G165400	EM	1.1008	0.754657	5.21408	10.1595	0	10.2971	3.34144	2.434	4.73878	0.934982	Group G	11.8106	10.0518	6.7898	2.37806	30549579	PF00450	PTHR11802,PTHR11802:SF82		3.4.16.6	K16297	GO:GO:0006508,GO:GO:0004185	AT1G28110.1	SCPL45	serine carboxypeptidase-like 45	F:serine-type carboxypeptidase activity; P:proteolysis involved in cellular protein catabolic process	EC:3.4.21; EC:3.4.16	Acting on peptide bonds (peptidases); Acting on peptide bonds (peptidases)
Glyma.06G176600	EM	0.167986	2.9807	3.50904	2.8089	0.30507	5.11752	0	0.325788	0.158154	2.26534	Group G	7.90649	5.75607	3.89081	1.35354	30551255		PTHR23092,PTHR23092:SF30	KOG1906	2.7.7.19			AT3G56320.1		PAP/OAS1 substrate-binding domain superfamily
Glyma.06G179500	EM	6.53898	4.32534	8.10034	18.5288	6.30033	9.58526	12.6063	11.961	11.1507	14.366	Group G	11.2309	5.84907	6.13985	2.93076	30552674
Glyma.06G179800	EM	0.444628	0.650511	0.965788	5.2611	0	3.43989	4.41429	4.18123	2.34466	3.34576	Group G	10.2454	11.6065	3.41568	1.23857	30553189	PF08659	PTHR24320,PTHR24320:SF81	KOG1208	1.1.1.330			AT5G50130.1		NAD(P)-binding Rossmann-fold superfamily protein	F:oxidoreductase activity; P:oxidation-reduction process
Glyma.06G180000	EM	0.328783	0.287075	2.18028	31.6677	13.5704	0.0453373	0.157613	0.839696	0.581507	0.122526	Group D	161.942	246.719	302.361	199.681	30550879	PF02933,PF07724,PF05496,PF02359	PTHR23077,PTHR23077:SF82		3.6.4.6	K13525	GO:GO:0005524,GO:GO:0009378,GO:GO:0006310,GO:GO:0006281	AT5G03340.1		ATPase, AAA-type, CDC48 protein	F:ATP binding; F:hydrolase activity
Glyma.06G194100	EM	5.23777	5.38287	6.30807	12.9658	1.4184	7.6332	8.77494	6.38636	5.70383	9.58274	Group A	14.9701	13.6419	13.9161	18.4041	30554254	PF12906,PF12428	PTHR23012,PTHR23012:SF73		6.3.2.19		GO:GO:0008270	AT1G14260.1		RING/FYVE/PHD zinc finger superfamily protein	F:zinc ion binding; C:integral component of membrane
Glyma.06G208000	EM	0.055097	2.5517	17.9932	39.6489	0	0	0	0	1.11659	0.0778784	Group G	27.5817	13.7376	2.24066	0.0508085	30549470	PF03088	PTHR10426,PTHR10426:SF32	KOG1520	4.3.3.2		GO:GO:0016844,GO:GO:0009058	AT1G74000.1	SS3	strictosidine synthase 3	P:biosynthetic process; F:strictosidine synthase activity	EC:4.3.3.2	Strictosidine synthase
Glyma.06G248800	EM	0.129176	0.198144	0.303775	1.72158	0	0.0198849	0	0	0	0	Group F	3.75526	2.41844	1.53887	3.90536	30552567	PF00005,PF01061	PTHR19241,PTHR19241:SF257	KOG0061			GO:GO:0016887,GO:GO:0005524,GO:GO:0016020	AT4G27420.1		ABC-2 type transporter family protein	F:ATP binding; C:plasma membrane; C:integral component of membrane; F:ATPase activity, coupled to transmembrane movement of substances; P:transmembrane transport	EC:3.6.1.3; EC:3.6.1.15	Adenosinetriphosphatase; Nucleoside-triphosphate phosphatase
Glyma.06G260300	EM	1.60218	1.49844	1.74604	12.8705	0.162771	0.0566407	0	0.0515	1.8084	0	Group G	14.1311	11.828	6.82262	2.66944	30552560	PF00248	PTHR11732,PTHR11732:SF226	KOG1575	1.1.1.317			AT1G60710.1	ATB2	NAD(P)-linked oxidoreductase superfamily protein	F:oxidoreductase activity; P:oxidation-reduction process
Glyma.06G262800	EM	38.412	29.6461	37.2411	59.5616	0	15.1349	27.5626	74.5076	34.1736	16.7609	Group G	32.0713	23.7712	14.8946	2.95876	30549912	PF04398	PTHR31676,PTHR31676:SF9					AT5G54530.1		Protein of unknown function, DUF538
Glyma.06G275300	EM	19.3245	160.729	510.879	1152.91	0	0	0	0.0637786	0	0	Group G	1367	1239.86	789.818	376.095	30551143	PF08246,PF00112	PTHR12411,PTHR12411:SF339	KOG1543	3.4.22.33		GO:GO:0008234,GO:GO:0006508	AT5G45890.1	SAG12	senescence-associated gene 12	F:cysteine-type endopeptidase activity; C:extracellular space; C:lysosome; F:2-alkenal reductase [NAD(P)] activity; P:proteolysis involved in cellular protein catabolic process; P:oxidation-reduction process	EC:3.4.22; EC:1.3.1.74	Acting on peptide bonds (peptidases); 2-alkenal reductase (NAD(P)(+))
Glyma.06G285300	EM	3.49197	7.305	9.72961	19.5089	1.70312	3.68515	7.42105	3.03987	7.84627	5.84962	Group G	20.1206	3.39277	0.665433	0.522209	30551513	PF00025	PTHR24073,PTHR24073:SF551	KOG0087		K07904	GO:GO:0005525	AT5G60860.1	AtRABA1f,RABA1f	RAB GTPase homolog A1F	F:GTPase activity; F:GTP binding; C:endosome	EC:3.6.1.15	Nucleoside-triphosphate phosphatase
Glyma.07G007500	EM	0.124786	1.49981	6.78885	14.3092	0.192667	1.19658	1.18108	0.106149	3.52859	4.07354	Group G	6.47477	3.86618	1.81616	0.686499	30492878	PF12023	PTHR33193,PTHR33193:SF5					AT5G11970.1		Protein of unknown function (DUF3511)
Glyma.07G015100	EM	0	0	0.174408	0.696279	0.482984	0	0	0	0.107081	0	Group G	30.7738	22.9163	21.4294	3.77792	30491936	PF00349,PF03727	PTHR19443,PTHR19443:SF26	KOG1369	2.7.1.1		GO:GO:0016773,GO:GO:0005975,GO:GO:0005524,GO:GO:0046835,GO:GO:0005536,GO:GO:0004396,GO:GO:0001678	AT4G29130.1	ATHXK1,GIN2,HXK1	hexokinase 1	P:cellular glucose homeostasis; F:hexokinase activity; F:ATP binding; F:glucose binding; C:cell; P:glycolytic process; P:carbohydrate phosphorylation	EC:2.7.1.1	Hexokinase
Glyma.07G026000	EM	0.0892409	0.035234	0.127175	2.61348	0	0.069791	0	0	0	0	Group E	5.60964	12.0763	14.0879	9.89162	30491348
Glyma.07G047500	EM	9.28898	10.413	10.6298	21.4083	0.779405	11.0671	10.6094	8.89175	12.6039	26.7594	Group G	25.8217	15.15	10.199	4.10976	30491386	PF00149	PTHR32440,PTHR32440:SF0	KOG1432			GO:GO:0016787	AT5G63140.1	ATPAP29,PAP29	purple acid phosphatase 29	F:hydrolase activity
Glyma.07G049600	EM	13.3166	24.0663	29.0199	41.292	6.38926	44.4064	20.9335	14.5305	37.1544	28.3379	Group G	73.2521	55.6437	34.0786	19.7702	30494338	PF00676	PTHR11516,PTHR11516:SF25		1.2.4.1	K00161	GO:GO:0016624,GO:GO:0008152	AT1G01090.1	PDH-E1 ALPHA	pyruvate dehydrogenase E1 alpha	F:pyruvate dehydrogenase (acetyl-transferring) activity; P:acetyl-CoA biosynthetic process from pyruvate; C:intracellular membrane-bounded organelle; P:oxidation-reduction process	EC:1.2.4.1	Pyruvate dehydrogenase (acetyl-transferring)
Glyma.07G060500	EM	0.276374	2.8429	5.85905	23.7959	0.238703	0.442127	0.671199	1.14065	0.594117	0.91789	Group G	122.658	263.02	90.6261	54.7578	30495353	PF00657	PTHR22835,PTHR22835:SF200		3.2.1.51		GO:GO:0016788	AT4G01130.1		GDSL-like Lipase/Acylhydrolase superfamily protein	C:integral component of membrane; F:hydrolase activity, acting on ester bonds
Glyma.07G060800	EM	13.18	13.632	13.629	19.7935	6.30953	18.8826	12.1121	10.4617	19.9901	11.9267	Group G	18.6729	11.9631	7.50426	5.12964	30495114		PTHR13359,PTHR13359:SF2					AT4G05400.2		copper ion binding	C:mitochondrial large ribosomal subunit
Glyma.07G067200	EM	0.567056	1.38926	3.92317	4.98181	0.0498133	1.99199	0.37044	2.412	2.87569	2.14689	Group G	3.86619	1.88735	1.01357	0.761275	30492565	PF00201	PTHR11926,PTHR11926:SF310		2.4.1.273		GO:GO:0016758,GO:GO:0008152	AT2G22590.1		UDP-Glycosyltransferase superfamily protein	P:metabolic process; C:intracellular membrane-bounded organelle; F:hydroquinone glucosyltransferase activity; F:quercetin 3-O-glucosyltransferase activity; F:quercetin 7-O-glucosyltransferase activity	EC:2.4.1.218	Hydroquinone glucosyltransferase
Glyma.07G073800	EM	3.91285	9.02663	24.0384	41.7752	0.666294	3.71252	7.389	17.3522	11.2657	33.167	Group G	73.4102	44.735	25.4033	13.4263	30494826	PF13561	PTHR24322,PTHR24322:SF442	KOG1208		K15095		AT3G61220.1		NAD(P)-binding Rossmann-fold superfamily protein
Glyma.07G074400	EM	5.86989	7.41374	17.7089	35.7387	0.14928	1.53237	2.95212	6.23285	7.90056	15.07	Group G	77.8458	53.2152	31.0276	17.9048	30495070	PF13561	PTHR24322,PTHR24322:SF442	KOG1208		K15095		AT3G61220.1		NAD(P)-binding Rossmann-fold superfamily protein
Glyma.07G074600	EM	0.133419	0.157535	3.38177	9.17828	1.6691	5.78889	0.0733804	0	0.882034	2.16475	Group G	12.1025	8.58923	5.29657	3.03799	30494029	PF00106	PTHR24322,PTHR24322:SF442	KOG1208		K15095	GO:GO:0016491,GO:GO:0008152	AT3G61220.1		NAD(P)-binding Rossmann-fold superfamily protein	F:carbonyl reductase (NADPH) activity; P:oxidation-reduction process	EC:1.1.1.184	Carbonyl reductase (NADPH)
Glyma.07G074900	EM	0.275871	0.277633	1.49687	9.0672	0	1.06534	0.490423	1.152	1.33414	12.2789	Group A	5.76045	4.22468	5.63093	8.34487	30492077	PF02519	PTHR31374,PTHR31374:SF46				GO:GO:0009733	AT3G12955.1		SAUR-like auxin-responsive protein family	P:response to auxin
Glyma.07G088200	EM	1.98198	2.34924	11.236	17.6517	0	0	12.4311	25.7061	8.13446	0.403883	Group G	25.3589	23.5831	16.0181	6.04128	30494589	PF01740,PF00916	PTHR11814,PTHR11814:SF54	KOG0236		K17471	GO:GO:0016021,GO:GO:0015116,GO:GO:0008272,GO:GO:0055085,GO:GO:0016020,GO:GO:0008271,GO:GO:1902358	AT5G19600.1	SULTR3;5	sulfate transporter 3;5	F:secondary active sulfate transmembrane transporter activity; C:integral component of membrane; P:sulfate transmembrane transport
Glyma.07G106600	EM	3.33217	4.86604	11.2976	35.1519	4.76082	23.3712	15.6394	10.3075	20.6161	16.7574	Group G	42.0991	32.0893	18.9227	7.98418	30492233	PF00191	PTHR10502,PTHR10502:SF120	KOG0819		K17095	GO:GO:0005544,GO:GO:0005509	AT1G68090.1	ANN5,ANNAT5	annexin 5	F:calcium ion binding; F:calcium-dependent phospholipid binding
Glyma.07G116500	EM	0.0981152	1.17556	86.3088	141.65	0	0	0	0	0.0138922	0	Group G	59.4419	11.0283	1.32161	0.0167624	30494463	PF00201	PTHR11926,PTHR11926:SF381		2.4.1.218	K08237	GO:GO:0016758,GO:GO:0008152	AT4G01070.1	GT72B1,UGT72B1	UDP-Glycosyltransferase superfamily protein	P:metabolic process; C:intracellular membrane-bounded organelle; F:quercetin 3-O-glucosyltransferase activity; F:quercetin 7-O-glucosyltransferase activity
Glyma.07G138800	EM	0.0698952	0.146066	0.340218	0.751835	0.245421	0.178194	0.335492	0.357854	0.487051	0.450743	Group A	0.742194	0.724361	0.836946	1.36603	30493135	PF04759	PTHR31696,PTHR31696:SF23					AT2G37880.1		Protein of unknown function, DUF617
Glyma.07G150900	EM	4.07263	19.2678	39.1987	107.028	0.0926358	6.78045	2.91187	10.4612	41.2432	39.9035	Group G	68.855	37.6466	16.076	3.69088	30494244	PF03171,PF14226	PTHR10209,PTHR10209:SF134	KOG0143	1.14.11.23		GO:GO:0055114,GO:GO:0016491	AT5G05600.1		2-oxoglutarate (2OG) and Fe(II)-dependent oxygenase superfamily protein	F:metal ion binding; F:leucocyanidin oxygenase activity; P:oxidation-reduction process	EC:1.14.11; EC:1.14.11.19	Acting on paired donors, with incorporation or reduction of molecular oxygen. The oxygen incorporated need not be derived from O(2); Acting on paired donors, with incorporation or reduction of molecular oxygen. The oxygen incorporated need not be derived from O(2)
Glyma.07G151600	EM	0.287201	0.415257	1.46256	7.4009	0.153146	0.531105	0.0915627	0.271403	1.41692	0.0519401	Group A	7.36785	8.3917	8.04623	10.0799	30493634	PF14144	PTHR22952,PTHR22952:SF145				GO:GO:0043565,GO:GO:0006351	AT1G09950.1	RAS1	RESPONSE TO ABA AND SALT 1	P:transcription, DNA-templated; F:sequence-specific DNA binding
Glyma.07G170100	EM	0.847417	14.6155	30.5269	68.7334	0	0	0	0	0.289045	0	Group G	46.3932	26.6408	9.51541	1.03381	30494881
Glyma.07G175700	EM	0.647574	9.56179	109.212	373.942	0	0	0	0	0	0	Group G	83.8459	65.9712	18.3494	0.961192	30492501
Glyma.07G185100	EM	6.16393	4.78091	6.28	9.64486	0.42944	2.79905	0.667656	0.32878	0.414273	0.585591	Group G	51.1822	33.6351	16.9129	8.04707	30493022	PF00248	PTHR11732,PTHR11732:SF14		1.1.1.316	K17744		AT4G33670.1		NAD(P)-linked oxidoreductase superfamily protein	C:cytosol; F:L-galactose dehydrogenase activity; P:L-ascorbic acid biosynthetic process; F:D-threo-aldose 1-dehydrogenase activity; P:oxidation-reduction process	EC:1.1.1.122	D-threo-aldose 1-dehydrogenase
Glyma.07G205700	EM	0.141513	0.105576	0.519075	4.18105	0.181837	0.146675	0.0409017	0.254215	0.367264	0.0450949	Group G	2.65342	2.41506	1.72097	0.23656	30492027		PTHR23315,PTHR23315:SF131					AT2G27430.1		ARM repeat superfamily protein	C:nucleus; C:cytoplasm
Glyma.07G236900	EM	0	0	0	0.325894	0	0	0	0	0	0	Group A	8.26923	44.0385	104.441	342.859	30493628	PF13668	PTHR31694					AT1G47980.1
Glyma.07G239400	EM	0.0771765	2.47954	6.32325	10.4364	0	0	0	0	0.150617	0.169625	Group G	21.8892	6.39327	0.556671	0	30494456	PF00657	PTHR22835,PTHR22835:SF153		3.1.1.3		GO:GO:0016788	AT2G23540.1		GDSL-like Lipase/Acylhydrolase superfamily protein	C:integral component of membrane; F:hydrolase activity, acting on ester bonds
Glyma.07G241600	EM	5.06158	9.79577	14.7662	26.6202	2.12238	17.7564	7.62814	2.27499	20.7577	7.2603	Group G	74.8545	41.443	22.4247	9.01646	30493505	PF01134,PF00070,PF02852	PTHR22912,PTHR22912:SF165		1.8.1.4	K00382	GO:GO:0050660,GO:GO:0008033,GO:GO:0055114,GO:GO:0016491,GO:GO:0045454	AT3G16950.2	LPD1,ptlpd1	lipoamide dehydrogenase 1	F:dihydrolipoyl dehydrogenase activity; C:cell; P:cell redox homeostasis; F:flavin adenine dinucleotide binding; P:oxidation-reduction process	EC:1.8.1.4	Dihydrolipoyl dehydrogenase
Glyma.07G261600	EM	63.9779	51.2218	47.9802	100.468	1.40263	26.0585	24.6871	18.7991	38.8323	20.2196	Group G	296.242	200.009	135.825	67.1633	30493706	PF07983,PF00332	PTHR32227,PTHR32227:SF120		3.2.1.39		GO:GO:0005975,GO:GO:0004553	AT1G11820.2		O-Glycosyl hydrolases family 17 protein	F:hydrolase activity, hydrolyzing O-glycosyl compounds; F:protein histidine kinase activity; P:carbohydrate metabolic process; C:integral component of membrane; P:peptidyl-histidine phosphorylation; F:polysaccharide binding; C:anchored component of plasma membrane	EC:2.7.13.3	Histidine kinase
Glyma.07G262400	EM	0	0.360957	0.759713	1.90974	0	0	0.607491	0	0.0202056	0.0965024	Group G	4.04408	4.63682	1.85758	2.47795	30493932	PF14476	PTHR33358,PTHR33358:SF2					AT4G22030.1		F-box family protein with a domain of unknown function (DUF295)
Glyma.07G266000	EM	71.2624	69.979	75.6181	137.43	34.6295	30.1351	10.2301	3.63962	18.4718	26.0006	Group G	75.3535	45.2537	17.3552	4.4225	30492776	PF16845	PTHR11413,PTHR11413:SF26				GO:GO:0004869	AT5G47550.1		Cystatin/monellin superfamily protein	F:cysteine-type endopeptidase inhibitor activity; P:negative regulation of endopeptidase activity
Glyma.07G268100	EM	0.455585	7.53577	30.8631	142.338	0.135551	0.0290578	0	0	0	0.0352481	Group G	91.6007	42.7411	21.0258	8.1468	30492673	PF00808	PTHR11064,PTHR11064:SF20	KOG0869				AT5G47670.1	L1L,NF-YB6	nuclear factor Y, subunit B6	C:nucleus; P:regulation of transcription, DNA-templated; F:sequence-specific DNA binding; F:protein heterodimerization activity
Glyma.08G005600	EM	23.5614	12.3217	21.1634	36.1516	17.0674	22.6929	19.3226	18.8728	20.2899	16.2665	Group G	70.7767	32.5923	16.425	6.43055	30537758	PF13499,PF07714	PTHR24349,PTHR24349:SF166	KOG0032	2.7.11.1	K13412	GO:GO:0006468,GO:GO:0004672	AT4G09570.1	ATCPK4,CPK4	calcium-dependent protein kinase 4	F:calmodulin-dependent protein kinase activity; F:calcium ion binding; F:calmodulin binding; F:ATP binding; C:nucleus; C:cytoplasm; P:abscisic acid-activated signaling pathway; F:calcium-dependent protein serine/threonine kinase activity; P:peptidyl-serine phosphorylation; P:intracellular signal transduction; P:protein autophosphorylation	EC:2.7.11; EC:2.7.11.17	Transferring phosphorus-containing groups; Calcium/calmodulin-dependent protein kinase
Glyma.08G012900	EM	0	0.339095	2.35689	4.3613	0	0	0	2.0018	0	0.5802	Group A	0.789206	0.745917	2.82392	6.69747	30539805							AT1G12805.1		nucleotide binding
Glyma.08G020500	EM	21.2971	25.4161	30.9398	68.8723	27.5161	30.1087	27.4217	15.5264	30.4624	27.0717	Group G	169.659	104.508	68.4657	31.3872	30535621	PF03446,PF00393	PTHR11811,PTHR11811:SF33		1.1.1.44	K00033	GO:GO:0055114,GO:GO:0004616,GO:GO:0050661,GO:GO:0006098	AT1G64190.1		6-phosphogluconate dehydrogenase family protein	F:phosphogluconate dehydrogenase (decarboxylating) activity; P:pentose-phosphate shunt; P:D-gluconate metabolic process; F:NADP binding; P:oxidation-reduction process	EC:1.1.1.44	Phosphogluconate dehydrogenase (NADP(+)-dependent, decarboxylating)
Glyma.08G027600	EM	18.0583	23.8148	27.7954	58.3305	4.39644	50.311	18.4679	13.7306	30.3465	23.4404	Group G	163.419	88.8715	49.8833	29.5661	30539688	PF13535,PF02785,PF00289	PTHR18866		6.4.1.2,6.3.4.14	K01961		AT5G35360.1	CAC2	acetyl Co-enzyme a carboxylase biotin carboxylase subunit	F:acetyl-CoA carboxylase activity; F:biotin carboxylase activity; F:ATP binding; F:metal ion binding	EC:6.4.1.2; EC:6.3.4.14	Acetyl-CoA carboxylase; Biotin carboxylase
Glyma.08G049700	EM	0.142316	0.63942	1.61438	1.54642	0.15456	0.0714356	0.367193	1.05473	0.974592	0.235312	Group D	0.988396	0.752048	1.56982	0.516731	30539480	PF04654	PTHR31168,PTHR31168:SF1					AT3G18215.1		Protein of unknown function, DUF599	C:integral component of membrane
Glyma.08G056400	EM	1.32542	7.33622	7.53323	24.8212	0.350204	1.64776	1.06074	1.96641	3.59145	1.24029	Group F	48.0873	12.5797	4.72589	25.6836	30537737	PF00149	PTHR10161,PTHR10161:SF14	KOG2679	3.1.3.2,1.11.1.7	K14379	GO:GO:0016787	AT3G17790.1	ATACP5,ATPAP17,PAP17	purple acid phosphatase 17	F:acid phosphatase activity; C:integral component of membrane; P:dephosphorylation	EC:3.1.3.41; EC:3.1.3.2	4-nitrophenylphosphatase; Acid phosphatase
Glyma.08G056700	EM	0.508372	0.106892	1.9618	22.8234	0.152846	2.11931	0.0325806	0.0629579	6.0675	23.5015	Group G	15.888	13.0016	12.0557	4.09606	30539849	PF04770	PTHR31948,PTHR31948:SF16					AT1G75240.1	AtHB33,HB33	homeobox protein 33	F:DNA binding
Glyma.08G058600	EM	6.01379	6.21271	4.62036	9.6468	0.287058	1.57251	1.76401	3.15938	1.99016	0.669219	Group G	56.0881	61.3901	31.089	9.05016	30538136	PF07887	PTHR31713,PTHR31713:SF2				GO:GO:0006950,GO:GO:0005516	AT5G57580.1		Calmodulin-binding protein	F:calmodulin binding; P:response to stress
Glyma.08G063500	EM	37.54	56.8581	52.832	103.484	3.3976	98.0912	23.739	27.2365	41.8128	36.1185	Group G	181.585	123.111	86.5701	34.9279	30536115	PF04864	PTHR11751,PTHR11751:SF376	KOG0257	2.6.1.83	K10206	GO:GO:0016846	AT4G33680.1	AGD2	Pyridoxal phosphate (PLP)-dependent transferases superfamily protein	P:biosynthetic process; F:L,L-diaminopimelate aminotransferase activity; F:pyridoxal phosphate binding	EC:2.6.1.83	LL-diaminopimelate aminotransferase
Glyma.08G075200	EM	0.192664	0.104849	0.129688	0.696097	0.330725	0.283056	0.128681	0.133734	0.0940389	0.198609	Group G	3.88227	1.96827	1.64566	0.0602984	30536062	PF00069,PF00139	PTHR27007,PTHR27007:SF45	KOG1187	2.7.11.1		GO:GO:0006468,GO:GO:0005524,GO:GO:0004672,GO:GO:0030246	AT3G55550.1		Concanavalin A-like lectin protein kinase family protein	F:transmembrane receptor protein tyrosine kinase activity; F:ATP binding; C:integral component of membrane; P:peptidyl-tyrosine phosphorylation; F:carbohydrate binding	EC:2.7.10; EC:2.7.10.1; EC:2.7.11	Transferring phosphorus-containing groups; Receptor protein-tyrosine kinase; Transferring phosphorus-containing groups
Glyma.08G077900	EM	0.798745	0.594665	1.13912	1.25715	0.116881	0.348167	0.884809	0.621679	0.555994	0.381929	Group A	5.78899	4.38362	6.63067	8.80106	30540725	PF03168	PTHR31234,PTHR31234:SF8					AT2G01080.1		Late embryogenesis abundant (LEA) hydroxyproline-rich glycoprotein family	C:integral component of membrane
Glyma.08G084300	EM	37.9303	46.4353	45.3843	72.3721	9.05373	91.6	14.5397	12.8124	36.5918	24.9256	Group G	149.966	89.7894	56.4411	32.999	30540728	PF02801,PF00109	PTHR11712,PTHR11712:SF226		2.3.1.41	K09458		AT5G46290.1	KAS I,KAS1	3-ketoacyl-acyl carrier protein synthase I	P:fatty acid biosynthetic process; F:transferase activity, transferring acyl groups other than amino-acyl groups
Glyma.08G088000	EM	0	1.42295	9.22422	44.4171	31.5613	0	0	0.264116	0.0587928	0.323069	Group B	103.06	181.673	185.126	209.186	30537318	PF08534,PF10417	PTHR10681,PTHR10681:SF103	KOG0854	1.11.1.15	K11188	GO:GO:0016491,GO:GO:0055114,GO:GO:0051920	AT1G48130.1	ATPER1,PER1	1-cysteine peroxiredoxin 1	F:peroxidase activity; C:cell; P:cell redox homeostasis; F:peroxiredoxin activity; P:oxidation-reduction process; P:cellular oxidant detoxification	EC:1.11.1.15; EC:1.11.1.7	Peroxiredoxin; Peroxidase
Glyma.08G097000	EM	4.26106	2.69769	10.2844	33.9796	0	10.3919	0.31095	0	15.3196	0.889804	Group G	5.32085	1.93695	0.714924	0.0424273	30535759		PTHR33306,PTHR33306:SF6					AT5G19875.1			C:integral component of membrane
Glyma.08G101500	EM	3.18161	2.8509	3.75642	8.26491	0.609894	5.05048	0.452926	2.80257	4.32177	5.65776	Group G	14.4845	5.5728	1.88738	1.9773	30536520	PF00664,PF00005	PTHR24223,PTHR24223:SF222		3.6.3.44		GO:GO:0055085,GO:GO:0042626,GO:GO:0016021,GO:GO:0006810,GO:GO:0005524,GO:GO:0016887	AT3G13080.1	ATMRP3,MRP3	multidrug resistance-associated protein 3
Glyma.08G103000	EM	0.0397774	0.0141233	0	1.61339	0.0354226	0	0	0	0	0	Group B	23.9303	62.9192	143.234	180.888	30538845	PF01979,PF00699,PF00547,PF00449	PTHR33569,PTHR33569:SF1		3.5.1.5		GO:GO:0016787,GO:GO:0043419,GO:GO:0016151	AT1G67550.1	URE	urease	F:urease activity; F:nickel cation binding; P:urea catabolic process	EC:3.5.1.5	Urease
Glyma.08G104200	EM	76.9963	41.0234	68.4735	207.109	0.945418	60.4526	19.6047	17.3193	86.7032	55.3233	Group G	202.84	142.774	93.4117	46.9315	30540346	PF05755	PTHR33732,PTHR33732:SF2					AT1G67360.2		Rubber elongation factor protein (REF)
Glyma.08G116300	EM	2.1951	0.0187675	0.0188594	3318.57	100.35	0.139038	0	0	0.0940383	0.479993	Group B	14170.6	28448.9	38777.9	32201.8	30536185	PF08246,PF00112	PTHR12411,PTHR12411:SF371	KOG1542	3.4.22.6		GO:GO:0008234,GO:GO:0006508	AT1G09850.1	XBCP3	xylem bark cysteine peptidase 3	F:cysteine-type endopeptidase activity; C:extracellular space; C:lysosome; P:proteolysis involved in cellular protein catabolic process	EC:3.4.22	Acting on peptide bonds (peptidases)
Glyma.08G116400	EM	0.237249	0	0	163.377	10.818	2.75847	0.0486515	0	0.0920151	0.516281	Group B	97.7076	211.062	338.561	289.975	30539301	PF08246,PF00112	PTHR12411,PTHR12411:SF371	KOG1542	3.4.22.14		GO:GO:0008234,GO:GO:0006508	AT1G09850.1	XBCP3	xylem bark cysteine peptidase 3	F:cysteine-type endopeptidase activity; C:extracellular space; C:lysosome; P:proteolysis involved in cellular protein catabolic process	EC:3.4.22	Acting on peptide bonds (peptidases)
Glyma.08G118100	EM	0.0874435	1.25704	4.52451	20.8887	0.044558	9.81723	6.61578	0.736776	2.05386	15.1217	Group G	14.5248	7.03511	3.9438	3.51287	30537880		PTHR31945,PTHR31945:SF19					AT1G29270.1
Glyma.08G120800	EM	0.338682	0.352402	0.361911	1.80279	0	0	0.143829	0.198757	0.751177	0.0126372	Group G	12.1256	12.325	6.79881	1.54012	30536335	PF02358,PF00982	PTHR10788,PTHR10788:SF6		2.4.1.15	K16055	GO:GO:0005992,GO:GO:0003824	AT1G78580.1	ATTPS1,TPS1	trehalose-6-phosphate synthase	F:alpha,alpha-trehalose-phosphate synthase (UDP-forming) activity; C:cytoplasm; P:trehalose biosynthetic process; P:dephosphorylation; F:phosphatase activity; P:trehalose metabolism in response to stress	EC:2.4.1.15; EC:3.1.3.41	Alpha,alpha-trehalose-phosphate synthase (UDP-forming); 4-nitrophenylphosphatase
Glyma.08G131500	EM	186.155	134.267	193.685	279.425	31.5428	340.102	167.955	147.261	191.394	156.959	Group G	118.578	74.5561	51.1224	31.8493	30537274	PF00428				K02942		AT5G57290.1		60S acidic ribosomal protein family
Glyma.08G138300	EM	0.0201487	2.50393	3.64248	15.3296	0	0.182535	4.37069	15.4018	0.440603	1.17028	Group G	63.8547	199.906	49.6582	14.1111	30539228	PF00150	PTHR10551,PTHR10551:SF13		3.2.1.58		GO:GO:0005975,GO:GO:0004553,GO:GO:0051015,GO:GO:0007015				F:hydrolase activity, hydrolyzing O-glycosyl compounds; C:cytoplasm; P:carbohydrate metabolic process; P:establishment or maintenance of cell polarity; P:cell migration; C:filamentous actin; F:actin filament binding; P:actin filament bundle assembly
Glyma.08G143800	EM	3.14022	3.63045	3.97197	8.02484	0.645026	0.62435	0.976335	3.8813	0.757067	0.431292	Group G	15.5671	18.8686	15.3744	5.95335	30539356	PF03151	PTHR11132,PTHR11132:SF73	KOG1441		K15285		AT4G39390.2	ATNST-KT1,NST-K1	nucleotide sugar transporter-KT 1	C:integral component of membrane; P:purine nucleotide-sugar transmembrane transport
Glyma.08G147700	EM	2.35089	6.7793	12.4597	15.1251	0.669207	0.326808	2.21357	20.5179	2.37054	2.77733	Group A	8.87351	6.7797	7.11595	13.1425	30535776	PF04720	PTHR31579,PTHR31579:SF10					AT4G14620.1		Protein of unknown function (DUF506)
Glyma.08G154500	EM	0	0.149999	0.915957	4.59037	0.276011	0.209362	0.160495	1.79318	0.610525	1.75674	Group A	4.89933	3.62526	4.18799	9.10373	30538761	PF13912	PTHR10593,PTHR10593:SF10					AT3G57670.1	NTT,WIP2	C2H2-type zinc finger family protein	F:nucleic acid binding; F:ribonuclease P activity; P:RNA phosphodiester bond hydrolysis, endonucleolytic	EC:3.1.30; EC:3.1.26; EC:3.1.26.5	Acting on ester bonds; Acting on ester bonds; Ribonuclease P
Glyma.08G164600	EM	0	0.0499869	0.0960754	1.65708	0	0.768034	0	0	0	0.29368	Group G	15.0754	3.94883	1.96899	3.17766	30538917	PF00291	PTHR10314,PTHR10314:SF97		2.5.1.47			AT3G04940.1	ATCYSD1,CYSD1	cysteine synthase D1	F:cysteine synthase activity; C:cytoplasm; P:cysteine biosynthetic process from serine; F:pyridoxal phosphate binding	EC:2.5.1.47	Cysteine synthase
Glyma.08G164800	EM	3.77971	8.21015	22.5866	16.7578	0.237097	16.8677	16.9437	13.5821	18.6974	4.79976	Group G	11.1041	6.08074	1.89803	0.818835	30536473	PF16916,PF01545	PTHR11562,PTHR11562:SF20	KOG1485			GO:GO:0055085,GO:GO:0016021,GO:GO:0008324,GO:GO:0006812	AT1G16310.1		Cation efflux family protein	F:cation transmembrane transporter activity; C:integral component of membrane; P:cation transmembrane transport
Glyma.08G179900	EM	9.22837	15.5072	19.7137	36.4421	0.588424	44.2208	10.5956	6.6971	15.082	13.7425	Group G	22.9055	9.95571	4.98472	2.33914	30536050	PF07977	PTHR30272,PTHR30272:SF4					AT2G22230.1		Thioesterase superfamily protein	C:cytoplasm; P:fatty acid biosynthetic process; F:hydro-lyase activity
Glyma.08G195000	EM	0.227128	0.587641	0.995444	3.62397	0.131319	0.93874	0.161786	0.827821	1.19309	0.167743	Group A	8.2873	2.02149	0.674233	14.1426	30540182	PF06888	PTHR20889,PTHR20889:SF4	KOG3120	3.6.1.1,3.1.3.75	K13248	GO:GO:0016791,GO:GO:0008152	AT1G17710.1		Pyridoxal phosphate phosphatase-related protein	P:dephosphorylation; F:phosphatase activity	EC:3.1.3.41	4-nitrophenylphosphatase
Glyma.08G199800	EM	3.35182	3.00899	2.63134	6.04356	0.423488	3.49672	0.80488	1.4452	2.44804	1.14826	Group G	16.6778	18.5603	14.7749	6.22018	30536216	PF00365	PTHR13697,PTHR13697:SF7	KOG2440	2.7.1.11	K00850	GO:GO:0006096,GO:GO:0003872	AT4G26270.1	PFK3	phosphofructokinase 3	F:6-phosphofructokinase activity; F:ATP binding; C:cytoplasm; P:fructose 6-phosphate metabolic process; F:metal ion binding; P:glycolytic process through fructose-6-phosphate	EC:2.7.1.11	6-phosphofructokinase
Glyma.08G206200	EM	0	0	0.314029	2.56661	0	0	0.0770255	0	0	0	Group G	2.97685	1.0721	0.711005	0.0326147	30537129		PTHR37900,PTHR37900:SF1
Glyma.08G213100	EM	16.6918	12.158	15.2131	30.8181	0.263878	19.0075	5.46578	6.76493	22.2455	4.98788	Group G	42.1754	26.6903	18.6399	9.22288	30537341	PF14378	PTHR34674					AT3G15820.1	ROD1	phosphatidic acid phosphatase-related / PAP2-related	F:diacylglycerol cholinephosphotransferase activity; P:CDP-choline pathway; C:integral component of membrane	EC:2.7.8.2	Diacylglycerol cholinephosphotransferase
Glyma.08G219500	EM	0.0917875	1.21852	2.96805	5.41225	0.236713	0.118302	0	0.039578	0.241655	0.0387316	Group D	25.7119	34.1861	39.7211	30.7218	30536196	PF03254	PTHR31889,PTHR31889:SF12		2.4.1.69	K13681	GO:GO:0042546,GO:GO:0016020,GO:GO:0008107	AT2G03220.1	ATFT1,ATFUT1,FT1,MUR2	fucosyltransferase 1	C:Golgi apparatus; F:galactoside 2-alpha-L-fucosyltransferase activity; P:plant-type cell wall biogenesis; P:xyloglucan biosynthetic process; C:integral component of membrane; P:fucosylation	EC:2.4.1.69	Type 1 galactoside alpha-(1,2)-fucosyltransferase
Glyma.08G221500	EM	0.034326	0.380417	0.826863	1.04893	0	0.161809	0.117237	0.294109	0.560617	0.0241567	Group G	5.47577	5.30096	1.33727	1.60138	30537746	PF02485	PTHR19297,PTHR19297:SF100				GO:GO:0016020,GO:GO:0008375	AT2G37585.1		Core-2/I-branching beta-1,6-N-acetylglucosaminyltransferase family protein	F:acetylglucosaminyltransferase activity; C:membrane; F:protein xylosyltransferase activity	EC:2.4.2.26	Protein xylosyltransferase
Glyma.08G227700	EM	0.416235	2.67276	6.49449	22.4824	0	0.694668	3.03506	0.0770411	0.812356	0.625001	Group G	33.0669	20.3732	12.7595	6.31013	30541121	PF00847	PTHR32467,PTHR32467:SF21				GO:GO:0006355,GO:GO:0003700,GO:GO:0007275	AT3G54320.3	ASML1,ATWRI1,WRI,WRI1	Integrase-type DNA-binding superfamily protein	F:DNA binding; F:DNA-binding transcription factor activity; C:nucleus; P:regulation of transcription, DNA-templated
Glyma.08G227800	EM	0	0	0.152017	0.384654	0	0	0	0	0	0	Group G	5.04285	3.42336	2.04668	0.762864	30539295
Glyma.08G230600	EM	0.141839	1.14047	3.6584	14.8864	0.273226	0	0.0496089	0	2.71027	14.3366	Group A	8.05876	12.2728	7.81369	17.9034	30537463	PF03181	PTHR31236,PTHR31236:SF2					AT5G25610.1	ATRD22,RD22	BURP domain-containing protein
Glyma.08G261900	EM	0.052298	3.23558	11.7244	28.2375	0.136867	0	0	0	0.0611989	0	Group G	23.4888	17.3817	8.3679	5.15871	30536144	PF03195	PTHR31304,PTHR31304:SF7					AT3G02550.1	LBD41	LOB domain-containing protein 41
Glyma.08G269500	EM	0	0	0	0.0741923	0	0	0	0	0	0	Group B	1.43866	1.30744	12.1105	8.10703	30536057
Glyma.08G281200	EM	0	0.483639	3.15997	13.0019	0	0	0	0	0	0	Group G	5.51639	2.32679	0.916597	0.151259	30540562	PF04770	PTHR31948,PTHR31948:SF13					AT4G24660.1	ATHB22,HB22,MEE68	homeobox protein 22	F:DNA binding
Glyma.08G291900	EM	0.352365	1.14904	12.4308	246.802	0.776338	0	0	0	0.114198	0	Group D	274.809	400.502	530.69	429.235	30541059	PF02704	PTHR23201,PTHR23201:SF18					AT5G14920.1		Gibberellin-regulated family protein
Glyma.08G321600	EM	0.126153	0	0	1.52742	0.086386	0	0	0	0	0	Group D	1.57302	4.14594	6.2505	4.66167	30536181	PF14368	PTHR33076,PTHR33076:SF6					AT2G15325.1		Bifunctional inhibitor/lipid-transfer protein/seed storage 2S albumin superfamily protein
Glyma.08G341000	EM	1.88405	0.104305	9.86824	3079.03	0.378563	0	0	0	0	0	Group G	4438.51	2876.62	1274.63	189.169	30537191	PF00197	PTHR33107,PTHR33107:SF5				GO:GO:0004866	AT1G17860.1		Kunitz family trypsin and protease inhibitor protein	F:endopeptidase inhibitor activity; P:negative regulation of endopeptidase activity
Glyma.08G341500	EM	3.00447	0.933453	33.6454	4748.25	17.1968	0.104803	0	0	0.0426989	1.74812	Group D	15574.6	20083.9	21399.8	17179.7	30540676	PF00197	PTHR33107,PTHR33107:SF5				GO:GO:0004866	AT1G73260.1	ATKTI1,KTI1	kunitz trypsin inhibitor 1	F:serine-type endopeptidase inhibitor activity; F:peptidase activity; P:negative regulation of endopeptidase activity
Glyma.08G342200	EM	0.193545	0	0.393242	29.463	0.0477942	24.3145	0.174923	0.0841679	33.2888	56.2307	Group G	31.0492	19.9446	8.21743	1.87685	30537430	PF00197	PTHR33107,PTHR33107:SF5				GO:GO:0004866	AT1G73325.1		Kunitz family trypsin and protease inhibitor protein	F:endopeptidase inhibitor activity; P:negative regulation of endopeptidase activity
Glyma.08G345900	EM	7.20453	12.676	12.5998	42.4041	0.0478914	25.9558	9.61029	4.31921	20.6031	12.8488	Group G	52.9048	28.3995	14.9781	6.66016	30538081	PF13561	PTHR24322,PTHR24322:SF411	KOG0725	1.3.1.9	K00208		AT2G05990.1	ENR1,MOD1	NAD(P)-binding Rossmann-fold superfamily protein	F:enoyl-[acyl-carrier-protein] reductase (NADH) activity; F:enoyl-[acyl-carrier-protein] reductase (NADPH, B-specific) activity; P:oxidation-reduction process	EC:2.3.1.85; EC:1.3.1.9; EC:1.3.1.10	Fatty-acid synthase; Enoyl-[acyl-carrier-protein] reductase (NADH); Enoyl-[acyl-carrier-protein] reductase (NADPH, Si-specific)
Glyma.08G347300	EM	0.604995	0.804176	2.07269	5.92806	0.0299944	3.67702	0.220376	0.545843	1.38644	0.932393	Group G	5.82748	3.79399	1.96484	1.34874	30538998	PF08240,PF13602	PTHR11695,PTHR11695:SF507	KOG1198	1.6.5.5		GO:GO:0055114,GO:GO:0016491,GO:GO:0008270	AT4G13010.1		Oxidoreductase, zinc-binding dehydrogenase family protein	F:oxidoreductase activity; P:oxidation-reduction process
Glyma.08G351300	EM	0	0.204443	0.990894	3.33697	0.833899	0	0	0	0.0284643	0.046452	Group G	5.93585	6.80403	3.67619	2.12853	30537315	PF00646,PF08387	PTHR32212,PTHR32212:SF126				GO:GO:0005515	AT4G26340.1		F-box/RNI-like/FBD-like domains-containing protein
Glyma.09G011100	EM	15.9295	10.3152	13.6468	32.5107	0.111353	24.6318	4.90029	5.24106	15.5057	10.6894	Group G	64.8039	27.5999	10.8182	8.44636	30486751	PF00459	PTHR20854,PTHR20854:SF4	KOG2951	3.1.3.93,3.1.3.25	K10047	GO:GO:0046854	AT3G02870.1	VTC4	Inositol monophosphatase family protein	P:inositol biosynthetic process; P:signal transduction; F:inositol monophosphate 1-phosphatase activity; P:phosphatidylinositol phosphorylation; P:inositol phosphate dephosphorylation; F:metal ion binding; F:inositol monophosphate 3-phosphatase activity; F:inositol monophosphate 4-phosphatase activity	EC:3.1.3.25; EC:3.1.3.41	Inositol-phosphate phosphatase; 4-nitrophenylphosphatase
Glyma.09G011400	EM	0.428467	0.333578	1.35393	5.28249	0.0346432	0.0971412	1.76457	0.0362799	0.458839	0.66447	Group G	4.51792	2.34915	2.29769	1.1081	30486470	PF00083	PTHR23500,PTHR23500:SF149	KOG0254		K08150	GO:GO:0055085,GO:GO:0022857,GO:GO:0016021	AT4G16480.1	ATINT4,INT4	inositol transporter 4	F:carbohydrate:proton symporter activity; F:glucose transmembrane transporter activity; C:integral component of membrane; P:glucose import; P:proton transmembrane transport
Glyma.09G012300	EM	1.04493	2.28052	3.45504	7.97821	1.37418	1.63582	0	0	2.27514	0	Group D	13.7335	22.9227	28.2889	22.8737	30486396	PF06624	PTHR15601,PTHR15601:SF4	KOG3491			GO:GO:0005783	AT1G27330.1		Ribosome associated membrane protein RAMP4	C:endoplasmic reticulum; P:protein glycosylation; C:integral component of membrane; P:endoplasmic reticulum unfolded protein response
Glyma.09G020100	EM	1.75929	2.60857	4.29551	8.00976	0.0175845	3.1747	0.154049	0.310763	1.0422	0.175615	Group G	22.7344	17.1591	17.6544	6.73776	30484555	PF10250	PTHR37220,PTHR37220:SF1	KOG3849	2.4.1.221			AT3G05320.1		O-fucosyltransferase family protein	P:fucose metabolic process; C:integral component of membrane; F:transferase activity, transferring glycosyl groups
Glyma.09G022300	EM	1.84489	43.0876	102.546	418.776	0	6.89789	148.369	5.88742	19.2828	9.25173	Group B	508.595	592.718	698.403	880.948	30482623	PF00141	PTHR31388,PTHR31388:SF22		1.11.1.7	K00430	GO:GO:0055114,GO:GO:0020037,GO:GO:0006979,GO:GO:0004601	AT5G06720.1	ATPA2,PA2	peroxidase 2	F:peroxidase activity; C:extracellular region; P:response to oxidative stress; F:heme binding; P:hydrogen peroxide catabolic process; F:metal ion binding; P:oxidation-reduction process; P:cellular oxidant detoxification	EC:1.11.1.7	Peroxidase
Glyma.09G026300	EM	0	0	0.376391	1.42425	0	0	0	0	0	0	Group B	0.165524	1.40525	13.0199	14.4398	30487056
Glyma.09G028100	EM	0.0722644	0.108564	1.01327	14.9488	0.017546	16.7736	1.53085	0.920294	3.84542	1.61097	Group G	40.1165	26.4459	22.1635	10.2321	30485819	PF08031,PF01565	PTHR32448,PTHR32448:SF25		1.3.3.8		GO:GO:0055114,GO:GO:0050660,GO:GO:0016491	AT1G30700.1		FAD-binding Berberine family protein	F:oxidoreductase activity; P:oxidation-reduction process; F:FAD binding
Glyma.09G029400	EM	47.5772	77.8266	84.9606	209.535	0.743012	9.91443	6.51265	11.2719	29.7466	7.87717	Group G	308.765	219.742	154.815	82.1453	30485100	PF00067	PTHR24286,PTHR24286:SF67	KOG0157		K04123	GO:GO:0055114,GO:GO:0020037,GO:GO:0016705,GO:GO:0005506	AT1G05160.1	ATKAO1,CYP88A3,KAO1	cytochrome P450, family 88, subfamily A, polypeptide 3	F:monooxygenase activity; F:iron ion binding; F:oxidoreductase activity, acting on paired donors, with incorporation or reduction of molecular oxygen; F:heme binding; P:oxidation-reduction process
Glyma.09G073000	EM	13.9769	7.55475	7.23466	31.8667	0.104664	6.69485	0.314819	0.410744	6.03732	0.469951	Group G	12.4975	6.01109	3.58422	3.81624	30484524		PTHR36369,PTHR36369:SF1					AT3G43110.1			C:integral component of membrane
Glyma.09G073300	EM	0.32041	0.350764	0.457775	2.08417	0	0.155844	0.0398164	0	0.764079	0.0823839	Group G	4.50877	5.25363	3.07885	0.721074	30483778	PF02519	PTHR31374,PTHR31374:SF22			K14488	GO:GO:0009733	AT3G43120.1		SAUR-like auxin-responsive protein family	P:response to auxin
Glyma.09G084200	EM	0.0560614	0.0973975	1.48809	58.4314	0	0	1.97085	0.117648	0.113458	0	Group G	11.234	6.46516	0.857364	0.0554829	30486221
Glyma.09G112300	EM	0	0.575056	1.05656	1.30267	0.539518	0.701634	0.985095	0	0.377653	0	Group A	0.786465	0.842366	1.99614	5.43037	30487020		PTHR34271								C:integral component of membrane; F:histone-lysine N-methyltransferase activity; P:histone lysine methylation	EC:2.1.1.43	Histone-lysine N-methyltransferase
Glyma.09G115100	EM	2.37079	2.32586	3.32432	4.41282	3.5629	1.17783	1.89306	2.36534	3.21241	1.64386	Group E	4.26879	7.63847	6.91772	7.38999	30485635	PF13639,PF05495,PF01814,PF14599	PTHR21319,PTHR21319:SF9	KOG1940	6.3.2.19	K16276	GO:GO:0008270,GO:GO:0005515	AT3G18290.1	BTS,EMB2454	zinc finger protein-related	F:zinc ion binding
Glyma.09G118900	EM	0	0	0.0145756	1.11815	0	0.0158269	0.37688	0	0.0204746	0	Group G	1.88908	1.31072	0.526719	0	30483141	PF13906,PF13520	PTHR11785,PTHR11785:SF230	KOG1286			GO:GO:0016020,GO:GO:0015171,GO:GO:0003333	AT4G21120.1	AAT1,CAT1	amino acid transporter 1	C:plasma membrane; C:integral component of membrane; F:transmembrane transporter activity; P:transmembrane transport
Glyma.09G136300	EM	0	0	0	1.70261	0	0	0	0	0	0	Group D	0.375852	0.839945	1.22541	0.851541	30483775
Glyma.09G142700	EM	0	0.136039	0.577539	1.97741	0	0	0	0	0	0	Group G	3.70701	10.0926	2.10628	0.408239	30485149	PF00067	PTHR24298,PTHR24298:SF117	KOG0156	1.14.13.102		GO:GO:0055114,GO:GO:0020037,GO:GO:0016705,GO:GO:0005506	AT3G48290.2	CYP71A24	cytochrome P450, family 71, subfamily A, polypeptide 24	F:monooxygenase activity; F:iron ion binding; C:integral component of membrane; F:oxidoreductase activity, acting on paired donors, with incorporation or reduction of molecular oxygen; F:heme binding; P:oxidation-reduction process
Glyma.09G149200	EM	1.48016	1.48751	2.21871	7.10521	0.0253896	9.44806	1.29798	0.385881	1.43924	3.71978	Group G	9.94122	6.54937	3.41014	1.67745	30487086	PF14226,PF03171	PTHR10209,PTHR10209:SF140	KOG0143	1.14.11.12	K05282	GO:GO:0055114,GO:GO:0016491	AT5G51810.1	AT2353,ATGA20OX2,GA20OX2	gibberellin 20 oxidase 2	P:response to light stimulus; P:gibberellin biosynthetic process; P:gibberellic acid mediated signaling pathway; P:unidimensional cell growth; P:flower development; F:gibberellin 3-beta-dioxygenase activity; F:gibberellin 20-oxidase activity; F:metal ion binding; F:gibberellin-44 dioxygenase activity; P:oxidation-reduction process	EC:1.14.11.15; EC:1.14.11; EC:1.14.11.12	Gibberellin 3-beta-dioxygenase; Acting on paired donors, with incorporation or reduction of molecular oxygen. The oxygen incorporated need not be derived from O(2); Gibberellin-44 dioxygenase
Glyma.09G158500	EM	0.91743	0	0.136962	940.648	52.7128	0	0	0	0	3.22557	Group A	863.458	678.384	2553.12	5490.88	30483368	PF00228	PTHR33479				GO:GO:0005576,GO:GO:0004867				F:serine-type endopeptidase inhibitor activity; C:extracellular region; F:peptidase activity; P:negative regulation of endopeptidase activity
Glyma.09G158600	EM	0.148484	0.291642	0.572937	257.908	39.5116	0	0	0	0	1.1789	Group A	106.471	194.772	917	1936.94	30486131	PF00228	PTHR33479				GO:GO:0005576,GO:GO:0004867				F:serine-type endopeptidase inhibitor activity; C:extracellular region; P:negative regulation of endopeptidase activity
Glyma.09G158700	EM	0.054669	0.104495	0.205434	72.3323	12.8276	0	0	0	0	0	Group A	6.08799	18.1212	49.1016	213.249	30484855	PF00228	PTHR33479				GO:GO:0005576,GO:GO:0004867				F:serine-type endopeptidase inhibitor activity; C:extracellular region; P:negative regulation of endopeptidase activity
Glyma.09G158900	EM	2.47487	0	1.46371	1967.84	72.4449	0	0	0	0.408671	5.59971	Group B	0.169587	0.247552	1.22068	1.02923	30484773	PF00228	PTHR33479				GO:GO:0005576,GO:GO:0004867				F:serine-type endopeptidase inhibitor activity; C:extracellular region; F:peptidase activity; P:negative regulation of endopeptidase activity
Glyma.09G187900	EM	0.0832957	0.365	0.223518	0.525371	0.169093	0.0924916	0	0	0.0598992	0	Group G	1.0283	0.799683	0.464194	0.0858972	30484004	PF00168,PF08372	PTHR10024,PTHR10024:SF226				GO:GO:0005515	AT4G11610.1		C2 calcium/lipid-binding plant phosphoribosyltransferase family protein	C:integral component of membrane
Glyma.09G193800	EM	4.56951	3.10703	5.38052	7.93544	0.102854	0.571712	1.77243	1.65829	1.96289	0.426571	Group G	8.90417	5.38891	3.6405	1.51488	30483650	PF00903	PTHR10374,PTHR10374:SF12	KOG2943	4.4.1.5	K01759		AT1G67280.1		Glyoxalase/Bleomycin resistance protein/Dioxygenase superfamily protein	F:lactoylglutathione lyase activity; F:metal ion binding	EC:4.4.1.5	Lactoylglutathione lyase
Glyma.09G213100	EM	12.9439	10.016	9.49121	23.4256	1.2861	23.2515	18.4446	19.6063	14.6261	32.4161	Group G	31.3524	10.6099	7.13028	3.41541	30484149	PF03141	PTHR10108,PTHR10108:SF844		2.1.1.41		GO:GO:0008168	AT1G31850.1		S-adenosyl-L-methionine-dependent methyltransferases superfamily protein	C:cytoplasm; F:S-adenosylmethionine-dependent methyltransferase activity; C:integral component of membrane; P:methylation
Glyma.09G214500	EM	61.2424	153.933	197.551	647.491	16.6311	215.505	332.769	338.47	322.214	503.293	Group G	76.6622	49.3858	31.0174	19.8824	30485982	PF00887	PTHR23310,PTHR23310:SF67			K08762	GO:GO:0000062	AT1G31812.1	ACBP,ACBP6	acyl-CoA-binding protein 6	F:fatty-acyl-CoA binding
Glyma.09G216800	EM	0.178656	5.93855	21.6872	56.2483	0.0981454	3.02566	7.48929	42.1048	8.76944	20.867	Group G	52.9309	27.1454	7.04737	13.4067	30483966	PF03283	PTHR21562,PTHR21562:SF4				GO:GO:0016787	AT4G19420.1		Pectinacetylesterase family protein	C:extracellular region; C:plant-type cell wall; C:integral component of membrane; F:pectin acetylesterase activity; P:cell wall organization	EC:3.1.1.1	Carboxylesterase
Glyma.09G217700	EM	0.493047	16.4163	44.8256	50.1383	43.8763	3.04765	0.5953	4.37687	26.7936	3.68524	Group A	114.893	170.895	184.745	299.399	30486803		PTHR36073,PTHR36073:SF1					AT5G45310.1			C:integral component of membrane
Glyma.09G229200	EM	1.77716	2.00147	2.71268	5.97438	0.0208968	2.60386	0.516307	1.41319	1.99358	3.35482	Group G	13.0992	3.90068	2.65405	1.68485	30485344	PF14008,PF16656,PF00149	PTHR22953,PTHR22953:SF22		3.1.3.41,3.1.3.2,3.1.3.60		GO:GO:0016787	AT2G16430.2	ATPAP10,PAP10	purple acid phosphatase 10	F:acid phosphatase activity; P:dephosphorylation; F:metal ion binding	EC:3.1.3.41; EC:3.1.3.2	4-nitrophenylphosphatase; Acid phosphatase
Glyma.09G233900	EM	1.26083	48.4304	173.059	311.323	0.0266083	1.02731	0.246128	0.395605	2.29032	0.281228	Group G	247.867	146.336	14.4412	0.994287	30485273	PF00657	PTHR22835,PTHR22835:SF168		3.1.1.3		GO:GO:0016788	AT1G71250.1		GDSL-like Lipase/Acylhydrolase superfamily protein	F:hydrolase activity, acting on ester bonds
Glyma.09G234700	EM	0.0192234	0.0983361	1.26937	24.3298	8.44756	0.283703	0	0	0.0519391	0.204761	Group D	132.331	182.328	205.844	171.261	30486551	PF05008,PF12352	PTHR21230,PTHR21230:SF32	KOG1666		K08493	GO:GO:0016020,GO:GO:0006886	AT1G26670.1	ATVTI12,VTI12,VTI1B	Vesicle transport v-SNARE family protein	F:SNARE binding; F:SNAP receptor activity; C:endoplasmic reticulum membrane; C:Golgi apparatus; C:cytosol; P:protein targeting to vacuole; P:ER to Golgi vesicle-mediated transport; P:intra-Golgi vesicle-mediated transport; P:Golgi to vacuole transport; C:ER to Golgi transport vesicle membrane; C:integral component of membrane; C:SNARE complex; C:late endosome membrane; P:retrograde transport, end…
Glyma.09G236300	EM	1.1533	0	0.980154	2.63135	0	0.345827	0	0.331307	1.07893	3.3918	Group G	14.9668	7.30987	3.26948	1.82668	30485583	PF03061	PTHR12418,PTHR12418:SF33					AT1G48320.1		Thioesterase superfamily protein
Glyma.09G246000	EM	0	0.127361	0.115431	4.21027	0	0	0	0	0	0	Group D	18.3021	24.9081	27.541	14.7541	30485278	PF00201	PTHR11926,PTHR11926:SF331	KOG1192			GO:GO:0016758,GO:GO:0008152	AT1G05680.1	UGT74E2	Uridine diphosphate glycosyltransferase 74E2	P:metabolic process; C:intracellular membrane-bounded organelle; F:quercetin 3-O-glucosyltransferase activity; F:quercetin 7-O-glucosyltransferase activity
Glyma.09G249800	EM	3.24957	2.38512	2.78887	4.07529	2.6323	4.72705	0.940535	0.657032	2.47196	2.98968	Group G	13.7615	9.42787	5.92897	3.44684	30486081	PF00383,PF08719,PF01872	PTHR11079,PTHR11079:SF76	KOG1018		K11752	GO:GO:0008270,GO:GO:0055114,GO:GO:0009231,GO:GO:0008703	AT3G47390.2	PHS1	cytidine/deoxycytidylate deaminase family protein	F:5-amino-6-(5-phosphoribosylamino)uracil reductase activity; F:diaminohydroxyphosphoribosylaminopyrimidine deaminase activity; P:riboflavin biosynthetic process; P:RNA modification; F:NADP binding; P:oxidation-reduction process	EC:3.5.4.26; EC:1.1.1.193	Diaminohydroxyphosphoribosylaminopyrimidine deaminase; 5-amino-6-(5-phosphoribosylamino)uracil reductase
Glyma.09G260900	EM	0.00950475	6.50946	20.5732	63.9165	0	0	0.0388066	0.0814231	0.0388108	0.0216183	Group G	78.8051	48.7424	33.7777	6.83797	30485300	PF00067	PTHR24298,PTHR24298:SF117				GO:GO:0055114,GO:GO:0020037,GO:GO:0016705,GO:GO:0005506	AT3G48270.1	CYP71A26	cytochrome P450, family 71, subfamily A, polypeptide 26	F:monooxygenase activity; F:iron ion binding; F:oxidoreductase activity, acting on paired donors, with incorporation or reduction of molecular oxygen; F:heme binding; P:oxidation-reduction process
Glyma.09G268200	EM	24.3401	23.6197	22.7377	46.8905	23.847	21.7475	12.2444	12.6157	24.2839	13.4397	Group G	45.8394	30.5143	23.1748	12.3848	30486133	PF00701	PTHR12128,PTHR12128:SF15		4.3.3.7	K01714	GO:GO:0016829,GO:GO:0008152	AT2G45440.1	DHDPS2	dihydrodipicolinate synthase	F:4-hydroxy-tetrahydrodipicolinate synthase; P:lysine biosynthetic process via diaminopimelate	EC:4.3.3.7	4-hydroxy-tetrahydrodipicolinate synthase
Glyma.09G273800	EM	3.82279	3.16111	3.02573	6.38736	0	6.99945	3.00278	2.5458	2.50601	2.1433	Group G	4.00558	1.70957	0.502997	0.0574356	30486206		PTHR36790					AT5G01910.1
Glyma.09G277400	EM	5.49975	6.10273	7.55163	15.5168	2.14108	14.8615	8.15529	3.56409	7.3898	8.00222	Group G	35.7979	23.7366	16.5808	8.1718	30484465	PF02797,PF08545	PTHR18919,PTHR18919:SF90		2.3.1.180	K00648	GO:GO:0006633,GO:GO:0004315	AT1G62640.2	KAS III	3-ketoacyl-acyl carrier protein synthase III	F:3-oxoacyl-[acyl-carrier-protein] synthase activity; P:fatty acid biosynthetic process	EC:2.3.1.41; EC:2.3.1.85	Beta-ketoacyl-[acyl-carrier-protein] synthase I; Fatty-acid synthase
Glyma.10G028300	EM	1.67055	0.0753449	2.4596	1161.09	51.982	0.718827	2.35082	0.395568	2.05659	1.13016	Group B	6062.7	8256.76	8929.77	9431.23	30477722	PF00190	PTHR31189,PTHR31189:SF3				GO:GO:0045735	AT3G22640.1	PAP85	cupin family protein	P:carbohydrate transport; C:membrane; F:nutrient reservoir activity
Glyma.10G034800	EM	15.9852	10.0772	16.9976	21.161	4.39493	13.737	12.6937	25.6868	19.3014	14.4026	Group A	15.1946	13.5216	11.9088	20.0073	30476546		PTHR12791,PTHR12791:SF34	KOG3385		K08504		AT3G58170.1	ATBET11,ATBS14A,BET11,BS14A	BET1P/SFT1P-like protein 14A	C:integral component of membrane
Glyma.10G037100	EM	0.380354	0.0110299	0	569.784	420.542	0.0151759	0	0	0	2.89407	Group B	6891.68	25932.1	47035.7	56078.8	30474226	PF00190	PTHR31189,PTHR31189:SF1				GO:GO:0045735	AT5G44120.3	ATCRA1,CRA1,CRU1	RmlC-like cupins superfamily protein	F:nutrient reservoir activity
Glyma.10G052600	EM	1.98	2.12268	2.60951	8.48491	0.0170441	1.25751	2.00809	0.573364	2.29396	3.1418	Group G	27.7062	19.0992	15.983	5.77053	30473834	PF07714	PTHR27003,PTHR27003:SF24	KOG1187	2.7.11.1		GO:GO:0006468,GO:GO:0004672	AT3G09780.1	ATCRR1,CCR1	CRINKLY4 related 1	F:protein kinase activity; F:ATP binding; P:protein phosphorylation; C:integral component of membrane
Glyma.10G064300	EM	0.1235	3.89796	10.8421	54.8841	4.08307	0.33285	0.0631587	0	0	0.0644663	Group D	77.98	108.884	108.561	75.5055	30477412	PF03016	PTHR11062,PTHR11062:SF66	KOG1021	2.4.2.41			AT5G03795.1		Exostosin family protein	P:protein glycosylation; C:integral component of membrane; F:transferase activity, transferring glycosyl groups
Glyma.10G094000	EM	1.32947	2.42042	4.99512	17.8406	0	0.733461	0.529862	3.32329	3.67388	4.3603	Group G	32.7834	14.8796	6.42686	0.540022	30478212	PF01490	PTHR22950,PTHR22950:SF269	KOG1303		K15015		AT2G41190.1		Transmembrane amino acid transporter family protein	C:integral component of membrane
Glyma.10G122600	EM	0	0.104523	0.570529	4.91991	0	0	0	0	0.209971	0	Group D	10.8942	19.9466	28.6007	6.15506	30475198	PF03330,PF01357	PTHR31692,PTHR31692:SF3					AT1G65680.1	ATEXPB2,ATHEXP BETA 1.4,EXPB2	expansin B2	C:extracellular region; F:hydrolase activity; P:sexual reproduction
Glyma.10G128200	EM	0.280944	0.334582	1.03704	3.60088	0.489478	0.181134	0.399253	0.384985	0.241361	0.202421	Group G	5.2747	3.93444	1.17105	1.34481	30477730		PTHR13697,PTHR13697:SF26		2.7.1.90			AT1G12000.1		Phosphofructokinase family protein	F:6-phosphofructokinase activity; F:ATP binding; P:fructose 6-phosphate metabolic process; P:carbohydrate phosphorylation; F:diphosphate-fructose-6-phosphate 1-phosphotransferase activity; P:glycolytic process through fructose-6-phosphate	EC:2.7.1.90; EC:2.7.1.11	Diphosphate--fructose-6-phosphate 1-phosphotransferase; 6-phosphofructokinase
Glyma.10G140200	EM	1.50425	4.34592	15.7391	65.2294	0	0	5.18684	0.0664173	0.020727	3.51614	Group G	35.9996	28.4454	10.0912	6.0381	30475897	PF03330,PF01357	PTHR31867,PTHR31867:SF34					AT4G01630.1	ATEXP17,ATEXPA17,ATHEXP ALPHA 1.13,EXPA17	expansin A17	C:extracellular region; C:cell wall; P:plant-type cell wall organization; C:membrane
Glyma.10G153400	EM	0.545621	0.79849	1.57216	4.90774	0	0	0	0	0	0	Group G	6.28127	5.17806	1.47138	1.0334	30476536
Glyma.10G174300	EM	0.43537	0.316866	0.133915	1.54711	1.00641	0.255574	0	0.279392	0.214745	0.338208	Group D	0.594455	0.813909	1.24813	0.79926	30477178
Glyma.10G185900	EM	0	0	0.0309555	0.633143	0	0.410507	0.098568	0	0.0384154	0.0201465	Group G	6.07335	4.51949	2.79754	0.511063	30476232	PF14577,PF14576	PTHR33232,PTHR33232:SF5					AT3G01680.1			P:phloem development
Glyma.10G195700	EM	0.023656	0.0737688	1.19735	2.08792	0.0812736	0.742717	0.178015	0.995289	0.284998	1.41561	Group G	8.41028	3.67095	0.982362	1.27118	30476061	PF08263,PF00560,PF00069,PF13855	PTHR27000,PTHR27000:SF185	KOG1187	2.7.11.1		GO:GO:0005515,GO:GO:0006468,GO:GO:0005524,GO:GO:0004672	AT1G73080.1	ATPEPR1,PEPR1	PEP1 receptor 1	F:protein kinase activity; F:ATP binding; P:protein phosphorylation; C:integral component of membrane
Glyma.10G215400	EM	11.8297	13.0907	13.9493	28.6812	2.65783	25.3366	5.90403	4.26245	15.9226	12.1434	Group G	83.5138	44.3614	27.0727	12.1784	30475881	PF02817,PF00364,PF00198	PTHR23151,PTHR23151:SF61	KOG0557	2.3.1.12	K00627	GO:GO:0016746,GO:GO:0008152	AT1G34430.1	EMB3003	2-oxoacid dehydrogenases acyltransferase family protein	P:metabolic process; F:transferase activity, transferring acyl groups
Glyma.10G227800	EM	17.5781	23.753	28.1013	41.3763	1.88993	55.7518	14.7593	10.0303	24.1048	19.447	Group G	88.1893	47.7763	27.9973	13.9307	30477342	PF02887,PF00224	PTHR11817,PTHR11817:SF2		2.7.1.40	K00873	GO:GO:0030955,GO:GO:0006096,GO:GO:0004743,GO:GO:0000287	AT5G52920.1	PKP-BETA1,PKP1,PKP2	plastidic pyruvate kinase beta subunit 1	F:magnesium ion binding; F:pyruvate kinase activity; P:glycolytic process; C:chloroplast stroma; F:kinase activity; F:potassium ion binding	EC:2.7.1.40	Pyruvate kinase
Glyma.10G233700	EM	0.0306579	0.227167	0.659603	2.0681	0.0461985	0.0899405	0.72525	1.03922	0.725558	0.549669	Group G	5.72415	2.29233	2.23527	0.434019	30476673	PF03893,PF01764	PTHR21493,PTHR21493:SF152	KOG2088	3.1.1.3		GO:GO:0016042,GO:GO:0006629	AT3G49050.1		alpha/beta-Hydrolases superfamily protein	P:lipid catabolic process; F:hydrolase activity
Glyma.10G233800	EM	0.0690896	0.584651	0.860815	3.22286	0	0.132087	0	0.145358	0.392749	0.466998	Group G	2.4888	0.804247	0.731369	0.0680922	30474319	PF00856	PTHR22884,PTHR22884:SF332		2.1.1.43		GO:GO:0005515	AT3G03750.2	SDG20,SUVR3	SET domain protein 20	C:nucleus; F:methyltransferase activity; P:methylation
Glyma.10G241600	EM	24.8742	38.6089	40.2693	79.2367	0.0674429	37.9065	7.69212	6.61095	13.5345	6.49132	Group G	133.003	65.4623	48.3545	13.9619	30474962	PF02225,PF05922,PF00082	PTHR10795,PTHR10795:SF322		3.4.14.10		GO:GO:0006508,GO:GO:0004252	AT5G51750.1	ATSBT1.3,SBT1.3	subtilase 1.3	F:serine-type endopeptidase activity; P:proteolysis	EC:3.4.21	Acting on peptide bonds (peptidases)
Glyma.10G249600	EM	0.147523	0.779676	1.88787	4.6419	1.29933	2.08081	1.50311	2.37835	0.298173	0.399113	Group G	7.55068	5.50102	2.73731	1.6035	30476942	PF02298	PTHR33021,PTHR33021:SF21				GO:GO:0009055	AT5G26330.1		Cupredoxin superfamily protein	F:electron transfer activity; C:integral component of membrane; P:electron transport chain; C:anchored component of plasma membrane
Glyma.10G251700	EM	2.23666	1.01755	3.07351	21.7688	0	4.60332	6.26378	4.66436	10.6118	13.4417	Group A	31.7205	30.2542	36.7088	38.6698	30473973	PF06955,PF00722	PTHR31062,PTHR31062:SF1		2.4.1.207	K08235	GO:GO:0048046,GO:GO:0016762,GO:GO:0006073,GO:GO:0005618,GO:GO:0005975,GO:GO:0004553	AT1G11545.1	XTH8	xyloglucan endotransglucosylase/hydrolase 8	F:hydrolase activity, hydrolyzing O-glycosyl compounds; C:cell wall; P:xyloglucan metabolic process; F:xyloglucan:xyloglucosyl transferase activity; P:cell wall biogenesis; C:apoplast; P:cell wall organization	EC:2.4.1.207	Xyloglucan:xyloglucosyl transferase
Glyma.10G256300	EM	0	0.106291	0.219846	0.630514	0	0	0	0	0	0	Group G	5.38421	4.31063	2.85424	0.951718	30475980	PF00860	PTHR11119,PTHR11119:SF51	KOG1292			GO:GO:0055085,GO:GO:0016020,GO:GO:0006810,GO:GO:0005215	AT1G49960.1		Xanthine/uracil permease family protein	C:integral component of membrane; F:transmembrane transporter activity; P:transmembrane transport
Glyma.10G278000	EM	0.167558	0.35757	0.568191	72.4152	0.926089	4.42908	0	0	0.0211604	0	Group B	205.641	373.004	623.787	668.907	30474907	PF00487	PTHR32100,PTHR32100:SF16		1.3.1.35	K10256	GO:GO:0006629	AT3G12120.1	FAD2	fatty acid desaturase 2	C:endoplasmic reticulum membrane; P:unsaturated fatty acid biosynthetic process; C:integral component of membrane; F:oxidoreductase activity; P:oxidation-reduction process
Glyma.11G015100	EM	0.391301	0.283332	3.10687	202.174	81.4952	0	0	0	0.531179	0.101118	Group B	255.849	301.752	346.866	329.258	30528934	PF13561	PTHR24322,PTHR24322:SF257	KOG1205	1.1.1.146			AT4G10020.1	AtHSD5,HSD5	hydroxysteroid dehydrogenase 5	F:oxidoreductase activity; P:oxidation-reduction process
Glyma.11G032700	EM	1.69161	1.07523	4.69315	18.5519	0.0731368	16.8121	0.70518	0.0812471	2.03334	2.34428	Group G	21.1485	5.16883	0.595525	0.0326147	30528550	PF01095	PTHR31321,PTHR31321:SF19		3.1.1.11		GO:GO:0042545,GO:GO:0030599,GO:GO:0005618	AT5G47500.1		Pectin lyase-like superfamily protein	C:cell wall; F:pectinesterase activity; P:cell wall modification; F:aspartyl esterase activity; P:pectin catabolic process	EC:3.1.1.11; EC:3.1.1.1	Pectinesterase; Carboxylesterase
Glyma.11G082500	EM	16.362	10.8675	14.768	31.3382	12.6793	17.1439	23.0908	20.9292	24.7027	20.43	Group F	65.4238	41.4128	16.7404	37.0124	30529499	PF13716	PTHR11106,PTHR11106:SF58	KOG2633				AT4G35750.1		SEC14 cytosolic factor family protein / phosphoglyceride transfer family protein
Glyma.11G089200	EM	3.45494	1.86039	0.925295	3.33993	0.0934202	0.0491783	0	0	0.134322	0	Group B	2.87482	3.27205	4.57253	4.70868	30531163		PTHR10209,PTHR10209:SF108		1.14.11.9			AT1G14130.1		2-oxoglutarate (2OG) and Fe(II)-dependent oxygenase superfamily protein	P:auxin catabolic process
Glyma.11G101400	EM	23.4907	25.0517	24.1729	52.9337	0.618863	77.6584	7.81961	7.94264	25.122	19.9564	Group G	185.717	124.681	69.0507	35.3312	30529803	PF13561	PTHR24322,PTHR24322:SF411	KOG0725	1.3.1.9	K00208		AT2G05990.2	ENR1,MOD1	NAD(P)-binding Rossmann-fold superfamily protein	F:enoyl-[acyl-carrier-protein] reductase (NADH) activity; F:enoyl-[acyl-carrier-protein] reductase (NADPH, B-specific) activity; P:oxidation-reduction process	EC:2.3.1.85; EC:1.3.1.9; EC:1.3.1.10	Fatty-acid synthase; Enoyl-[acyl-carrier-protein] reductase (NADH); Enoyl-[acyl-carrier-protein] reductase (NADPH, Si-specific)
Glyma.11G103500	EM	84.6894	90.9197	99.3303	155.984	0.302549	69.3283	46.6477	22.0141	59.8493	24.3043	Group G	198.01	101.323	64.3938	26.648	30528268	PF01565	PTHR10801,PTHR10801:SF0		1.3.1.72	K09828	GO:GO:0055114,GO:GO:0050660,GO:GO:0016491	AT3G19820.2	CBB1,DIM,DIM1,DWF1,EVE1	cell elongation protein / DWARF1 / DIMINUTO (DIM)	P:steroid metabolic process; C:integral component of membrane; F:delta24-sterol reductase activity; P:oxidation-reduction process; F:FAD binding	EC:1.3.1.72	Delta(24)-sterol reductase
Glyma.11G107700	EM	62.66	55.8293	69.9447	99.6052	5.1343	62.5913	35.5911	26.1962	58.9029	21.1681	Group G	119.705	84.9012	37.6833	26.8155	30528415	PF08477	PTHR24072,PTHR24072:SF171	KOG0393		K04392	GO:GO:0007264,GO:GO:0005525	AT4G35020.2	ARAC3,ATROP6,RAC3,RHO1PS,ROP6	RAC-like 3	F:GTPase activity; F:GTP binding; C:intracellular; P:small GTPase mediated signal transduction	EC:3.6.1.15	Nucleoside-triphosphate phosphatase
Glyma.11G108300	EM	0	0	0.295584	4.05784	2.08856	0.0198003	0.021253	0.0421025	1.66848	0.0219813	Group B	4.48565	10.7474	14.0676	15.7554	30530587	PF00067	PTHR24298,PTHR24298:SF121	KOG0156	1.14.13.152		GO:GO:0055114,GO:GO:0020037,GO:GO:0016705,GO:GO:0005506	AT2G45560.1	CYP76C1	cytochrome P450, family 76, subfamily C, polypeptide 1	F:iron ion binding; C:membrane; F:oxidoreductase activity, acting on paired donors, with incorporation or reduction of molecular oxygen, NAD(P)H as one donor, and incorporation of one atom of oxygen; F:heme binding; P:secondary metabolite biosynthetic process; P:oxidation-reduction process	EC:1.14.13	Acting on paired donors, with incorporation or reduction of molecular oxygen. The oxygen incorporated need not be derived from O(2)
Glyma.11G150900	EM	0.551901	1.54232	1.55496	3.74561	0	0.0953485	0.0588424	0.301332	0.910143	0.0623374	Group G	1.92301	1.06928	0.111649	0.354907	30529865	PF14416,PF13839	PTHR32285,PTHR32285:SF36					AT1G29050.1	TBL38	TRICHOME BIREFRINGENCE-LIKE 38	C:Golgi apparatus; F:O-acetyltransferase activity; P:cell wall organization or biogenesis
Glyma.11G152700	EM	0.425166	0.201451	0.66244	5.98608	3.04826	1.33901	0.680726	1.19323	0.212545	0.657147	Group B	22.848	59.2045	80.1256	75.9661	30530088	PF13967,PF02714	PTHR13018,PTHR13018:SF30				GO:GO:0016020	AT3G54510.2		Early-responsive to dehydration stress protein (ERD4)	C:integral component of membrane
Glyma.11G153800	EM	28.2959	420.458	676.782	1490.01	0.535553	1.6232	3.20567	6.53942	20.7332	2.12571	Group G	3270.39	2168.97	1515.11	681.212	30530053	PF00191	PTHR10502,PTHR10502:SF113	KOG0819			GO:GO:0005544,GO:GO:0005509	AT5G12380.1	ANNAT8	annexin 8	F:calcium ion binding; F:calcium-dependent phospholipid binding
Glyma.11G159200	EM	0.968835	79.7092	177.468	378.473	0.175752	0	0	0	0	0.613666	Group G	87.8823	46.9702	13.911	4.7731	30527709										C:membrane
Glyma.11G159400	EM	1.31599	7.63217	48.069	99.1345	0	0	0	0	0	0	Group G	51.3691	25.9217	8.36427	1.47663	30530700
Glyma.11G162500	EM	0.64033	0.136204	0.466208	9.11841	0	0.610535	1.56559	7.867	5.355	0.339882	Group B	7.14196	7.78862	9.12892	9.36864	30528805		PTHR31945,PTHR31945:SF8					AT3G56220.1		transcription regulators
Glyma.11G166700	EM	2.78702	1.86285	2.16405	12.2244	0.193523	3.01088	0.985315	0	1.28527	1.43518	Group G	1.8754	1.74738	1.49888	0.379429	30531327										C:integral component of membrane
Glyma.11G174100	EM	5.56773	2.58659	5.82881	11.0938	0.0317787	9.31079	1.89652	1.14022	11.9026	2.52515	Group G	14.8293	4.61826	0.987555	0.584889	30530632	PF11960,PF00487	PTHR32100,PTHR32100:SF20			K10257	GO:GO:0055114,GO:GO:0016717,GO:GO:0006629	AT5G05580.1	FAD8	fatty acid desaturase 8	P:lipid metabolic process; C:integral component of membrane; F:oxidoreductase activity, acting on paired donors, with oxidation of a pair of donors resulting in the reduction of molecular oxygen to two molecules of water; P:oxidation-reduction process	EC:1.14.19	Acting on paired donors, with incorporation or reduction of molecular oxygen. The oxygen incorporated need not be derived from O(2)
Glyma.11G225700	EM	1.68041	3.55183	4.48118	7.38669	0.430926	1.0324	1.08023	5.29913	1.88375	2.14224	Group G	17.0617	10.0587	0.803323	0.348834	30530207	PF04788	PTHR31300,PTHR31300:SF2					AT5G05840.1		Protein of unknown function (DUF620)
Glyma.11G228300	EM	2.46213	4.82573	19.027	41.1017	0.0380332	7.56842	13.4839	11.2337	7.94297	2.49934	Group G	35.3826	23.993	4.92243	0.748335	30529785	PF01490	PTHR22950,PTHR22950:SF260	KOG1303		K13946		AT2G38120.1	AUX1,MAP1,PIR1,WAV5	Transmembrane amino acid transporter family protein	C:integral component of membrane
Glyma.11G238800	EM	49.8295	115.081	392.997	1164.94	17.898	56.9882	24.3276	29.1334	82.6178	41.9495	Group G	3083.47	1749.59	697.077	233.939	30530626	PF01658,PF07994	PTHR11510,PTHR11510:SF6		5.5.1.4	K01858	GO:GO:0008654,GO:GO:0006021,GO:GO:0004512	AT2G22240.1	ATIPS2,ATMIPS2,MIPS2	myo-inositol-1-phosphate synthase 2	F:inositol-3-phosphate synthase activity; P:inositol biosynthetic process; P:phospholipid biosynthetic process	EC:5.5.1.4	Inositol-3-phosphate synthase
Glyma.11G241300	EM	23.8984	19.8833	24.7015	32.5724	0.0368282	36.3087	14.3844	19.5383	15.0023	17.0814	Group G	13.3415	6.54872	3.99907	2.39847	30530825	PF00025	PTHR24073,PTHR24073:SF562	KOG0087		K07904	GO:GO:0005525	AT5G65270.1	AtRABA4a,RABA4a	RAB GTPase homolog A4A	F:GTPase activity; F:GTP binding; C:endosome; C:Golgi apparatus	EC:3.6.1.15	Nucleoside-triphosphate phosphatase
Glyma.11G248000	EM	20.0818	32.5739	33.8847	56.2965	0.183493	52.5403	22.5868	21.1141	33.0308	24.5455	Group G	122.223	71.4191	43.0463	33.0623	30529098	PF13561	PTHR24322,PTHR24322:SF619	KOG1200	1.1.1.100	K00059		AT1G24360.1		NAD(P)-binding Rossmann-fold superfamily protein	F:3-oxoacyl-[acyl-carrier-protein] reductase (NADPH) activity; P:fatty acid biosynthetic process; F:NAD binding; P:oxidation-reduction process	EC:2.3.1.85; EC:1.1.1.100	Fatty-acid synthase; 3-oxoacyl-[acyl-carrier-protein] reductase
Glyma.11G252800	EM	0.39792	1.36791	11.4935	287.476	132.05	0	0.0814354	0	0.0252882	0.487159	Group E	383.315	516.803	504.732	470.708	30527989	PF06884	PTHR31360,PTHR31360:SF0					AT1G05510.1		Protein of unknown function (DUF1264)
Glyma.11G252900	EM	2.81642	1.91769	3.5612	49.0151	26.2944	17.5704	0.25281	1.17763	4.73014	8.30724	Group G	4.76465	3.47412	1.40686	1.07414	30529364	PF00575	PTHR23270,PTHR23270:SF9				GO:GO:0003676	AT3G23700.1		Nucleic acid-binding proteins superfamily	P:maturation of SSU-rRNA from tricistronic rRNA transcript (SSU-rRNA, 5.8S rRNA, LSU-rRNA); P:maturation of 5.8S rRNA from tricistronic rRNA transcript (SSU-rRNA, 5.8S rRNA, LSU-rRNA); F:RNA binding; C:nucleolus; C:small-subunit processome
Glyma.11G255800	EM	6.31484	2.63156	15.6911	116.647	0.0468358	17.1112	0.108445	0	12.4389	2.32667	Group G	92.5791	68.9209	43.0304	5.31267	30527980	PF07983	PTHR32227					AT4G13600.1		Carbohydrate-binding X8 domain superfamily protein	F:hydrolase activity, hydrolyzing O-glycosyl compounds; F:polysaccharide binding; C:anchored component of plasma membrane
Glyma.11G255900	EM	2.67997	4.864	0	7.97768	0	5.2589	0	0	0	0	Group G	5.95322	4.54934	3.89736	0.457682	30531375
Glyma.12G003000	EM	0	0.807138	1.34576	4.00124	0.0612832	0	0	0	1.33323	0	Group G	7.95243	3.92311	0.498957	0.0178049	30548302		PTHR22835,PTHR22835:SF168		3.1.1.3			AT1G71250.1		GDSL-like Lipase/Acylhydrolase superfamily protein	F:hydrolase activity, acting on ester bonds
Glyma.12G003800	EM	0	0	0	0.578558	0	0.441771	0.300033	0.195263	0.0624609	0.191905	Group D	0.808247	2.13028	4.16014	2.13751	30546092
Glyma.12G017600	EM	0.174948	0.245246	0.336916	1.17443	0.137755	0.0488659	0.353118	0.131158	0.0637132	0.192812	Group G	3.54629	2.69052	2.20913	0.637178	30548186	PF13632,PF14570	PTHR13301,PTHR13301:SF32		2.4.2.24			AT3G03050.1	ATCSLD3,CSLD3,KJK	cellulose synthase-like D3	F:RNA polymerase II regulatory region sequence-specific DNA binding; C:Golgi apparatus; C:integral component of membrane; F:cellulose synthase (UDP-forming) activity; P:cellulose biosynthetic process; F:mannan synthase activity; P:cell wall organization; P:plant-type cell wall organization or biogenesis; P:mannosylation	EC:2.4.1.12	Cellulose synthase (UDP-forming)
Glyma.12G027300	EM	12.2044	16.9271	16.2182	39.0027	0.411605	34.6366	8.04417	5.75989	24.6807	12.5371	Group G	107.103	68.1235	36.658	14.2573	30547499	PF13561	PTHR24322,PTHR24322:SF411	KOG0725	1.3.1.9	K00208		AT2G05990.2	ENR1,MOD1	NAD(P)-binding Rossmann-fold superfamily protein
Glyma.12G036700	EM	39.5844	61.8665	85.0466	125.43	6.18183	96.205	74.7976	80.3933	71.7517	125.245	Group G	153.042	89.4192	50.9215	31.9565	30547489	PF00248	PTHR11732,PTHR11732:SF209	KOG1577	1.1.1.224	K00011		AT2G21250.1		NAD(P)-linked oxidoreductase superfamily protein	F:oxidoreductase activity; P:oxidation-reduction process
Glyma.12G046500	EM	0.238794	0.390697	2.62315	4.29197	0	6.81229	2.5797	0.872783	1.2135	0.428276	Group G	10.8306	7.84842	4.92473	2.3071	30545973	PF14389,PF04784	PTHR23054,PTHR23054:SF20					AT5G66600.4		Protein of unknown function, DUF547
Glyma.12G050900	EM	2.20343	4.92346	5.14174	6.84439	1.1761	2.31881	3.93694	6.68867	3.29247	3.13125	Group G	20.1305	26.1259	8.05557	4.84814	30546570	PF01370,PF02453	PTHR10366,PTHR10366:SF386	KOG1430	1.1.1.170	K07748	GO:GO:0050662,GO:GO:0003824	AT2G43420.1		3-beta hydroxysteroid dehydrogenase/isomerase family protein	F:3-beta-hydroxy-delta5-steroid dehydrogenase activity; C:endoplasmic reticulum membrane; P:steroid biosynthetic process; C:integral component of membrane; P:oxidation-reduction process	EC:1.1.1.145	3-beta-hydroxy-Delta(5)-steroid dehydrogenase
Glyma.12G084000	EM	0	0.139008	0.114088	1.0166	0.0142306	0.0803847	0.0375623	0	0.00846587	0.80234	Group B	5.5974	11.2349	18.4799	17.1905	30547014	PF02450	PTHR11440,PTHR11440:SF54	KOG2369	2.3.1.20,2.3.1.158	K00679	GO:GO:0008374,GO:GO:0006629	AT3G44830.1		Lecithin:cholesterol acyltransferase family protein	P:lipid metabolic process; F:O-acyltransferase activity; C:integral component of membrane
Glyma.12G088100	EM	1.83922	1.31653	5.40928	12.95	0.0895741	0.595479	1.09008	0.786133	1.14487	0.622933	Group G	6.9389	6.87849	3.93684	1.11647	30545982	PF00777	PTHR13713,PTHR13713:SF54		2.4.99.4	K00780	GO:GO:0008373,GO:GO:0006486	AT1G08280.1		Glycosyltransferase family 29 (sialyltransferase) family protein	C:Golgi membrane; F:sialyltransferase activity; F:galactosyltransferase activity; P:oligosaccharide metabolic process; C:integral component of membrane; P:protein N-linked glycosylation via asparagine; P:sialylation	EC:2.4.99	Glycosyltransferases
Glyma.12G089300	EM	0.0287156	0.0595018	0.731457	1.0463	0.548589	0.0313039	0.560491	0.542723	0.540417	0.704858	Group A	1.51046	2.46216	3.89034	6.47065	30548400	PF00332	PTHR32227,PTHR32227:SF70		3.2.1.39		GO:GO:0005975,GO:GO:0004553	AT2G27500.2		Glycosyl hydrolase superfamily protein	F:hydrolase activity, hydrolyzing O-glycosyl compounds; P:carbohydrate metabolic process; F:polysaccharide binding; C:anchored component of plasma membrane
Glyma.12G097400	EM	0.141413	8.33526	51.6837	181.583	0	0	0.0546307	0	0.0335147	0	Group G	101.822	85.26	10.428	0.263988	30547899	PF03018	PTHR21495,PTHR21495:SF78					AT2G21100.1		Disease resistance-responsive (dirigent-like protein) family protein	C:apoplast
Glyma.12G113800	EM	0.597017	1.03477	7.27299	32.1292	0.740264	0.446186	5.621	25.503	10.5563	10.8286	Group G	109.965	78.7798	34.0015	10.5236	30547646	PF00561	PTHR10992,PTHR10992:SF869	KOG4178	3.3.2.10			AT4G02340.1		alpha/beta-Hydrolases superfamily protein	F:epoxide hydrolase activity; F:cis-stilbene-oxide hydrolase activity	EC:3.3.2.9; EC:3.3.2.10	Microsomal epoxide hydrolase; Soluble epoxide hydrolase
Glyma.12G117300	EM	0	0.101106	0.255235	1.31877	0	0.0494563	0	0	0.116555	0.0502241	Group G	2.09428	0.980915	0.581075	0.0602984	30546962	PF04117	PTHR11266,PTHR11266:SF37	KOG1944			GO:GO:0016021	AT2G42770.1		Peroxisomal membrane 22 kDa (Mpv17/PMP22) family protein	C:cytoplasm; C:integral component of membrane
Glyma.12G120400	EM	11.5515	11.7052	18.665	27.4889	10.9306	5.6614	6.8103	7.72781	11.4018	11.8165	Group G	24.6258	8.92019	2.74663	2.06653	30547739	PF00025	PTHR24073,PTHR24073:SF551	KOG0087		K07904	GO:GO:0005525	AT5G60860.1	AtRABA1f,RABA1f	RAB GTPase homolog A1F	F:GTPase activity; F:GTP binding; C:endosome	EC:3.6.1.15	Nucleoside-triphosphate phosphatase
Glyma.12G135000	EM	29.4959	40.9143	96.6554	110.446	18.1088	7.52456	26.0116	5.66373	12.0797	46.0778	Group G	21.4771	4.5337	1.63382	2.22502	30546738	PF01946	PTHR10617,PTHR10617:SF115	KOG2960		K03146		AT5G54770.1	THI1,THI4,TZ	thiazole biosynthetic enzyme, chloroplast (ARA6) (THI1) (THI4)	C:cytosol; P:response to stress; P:thiamine biosynthetic process; C:chloroplast stroma; F:metal ion binding; P:thiazole biosynthetic process
Glyma.12G158900	EM	2.16777	2.26755	6.40069	11.5923	6.39484	11.8424	0.43685	0.122392	8.18536	6.61442	Group G	46.3633	27.2656	12.169	6.26	30548683	PF03634	PTHR31072,PTHR31072:SF3					AT1G53230.1	TCP3	TEOSINTE BRANCHED 1, cycloidea and PCF transcription factor 3	F:DNA binding; C:nucleus; P:regulation of transcription, DNA-templated
Glyma.12G175300	EM	0.222733	1.11725	3.76407	8.95643	0.119576	1.287	1.50896	2.17225	0.809598	1.68584	Group G	96.1868	103.753	23.1321	17.2976	30546417	PF00069	PTHR27001,PTHR27001:SF78	KOG1187	2.7.11.1		GO:GO:0006468,GO:GO:0005524,GO:GO:0004672	AT2G28250.1	NCRK	Protein kinase superfamily protein	F:transmembrane receptor protein serine/threonine kinase activity; F:non-membrane spanning protein tyrosine kinase activity; F:ATP binding; C:plasma membrane; P:transmembrane receptor protein serine/threonine kinase signaling pathway; C:integral component of membrane; P:peptidyl-tyrosine phosphorylation	EC:2.7.10; EC:2.7.11; EC:2.7.10.2	Transferring phosphorus-containing groups; Transferring phosphorus-containing groups; Non-specific protein-tyrosine kinase
Glyma.12G187600	EM	0.908491	1.56151	19.173	42.2026	0.0487983	1.07988	8.95283	52.1936	1.52948	9.02666	Group G	42.7277	30.6765	12.7258	13.4826	30546918	PF03168	PTHR31415,PTHR31415:SF2					AT3G44220.1		Late embryogenesis abundant (LEA) hydroxyproline-rich glycoprotein family	P:defense response; C:plasmodesma; C:integral component of membrane; C:anchored component of plasma membrane
Glyma.12G201400	EM	0	5.06256	4.63807	12.3981	0	3.40104	2.8371	11.7313	5.0912	0	Group G	3.00597	1.16028	1.1832	0.702491	30545457										C:integral component of membrane
Glyma.12G221100	EM	0.221731	4.04375	13.4658	74.307	0	0.0330062	0.698854	0.673677	2.4083	0.119235	Group G	149.719	97.352	36.5116	11.895	30546972	PF14008,PF16656,PF00149	PTHR22953,PTHR22953:SF39	KOG1378	3.1.3.2		GO:GO:0016787	AT2G16430.2	ATPAP10,PAP10	purple acid phosphatase 10	F:acid phosphatase activity; P:dephosphorylation; F:metal ion binding	EC:3.1.3.41; EC:3.1.3.2	4-nitrophenylphosphatase; Acid phosphatase
Glyma.12G239000	EM	0.664954	0.878594	2.76083	6.42403	0	0	0.0786107	0.319006	0.450788	0.168586	Group G	7.84527	6.21081	3.38976	2.11753	30546123	PF01423	PTHR10553	KOG1781		K12626		AT2G03870.2		Small nuclear ribonucleoprotein family protein	P:mRNA splicing, via spliceosome; P:nuclear-transcribed mRNA catabolic process; F:RNA binding; C:U6 snRNP; C:U12-type spliceosomal complex; C:U2-type prespliceosome; C:catalytic step 2 spliceosome; C:spliceosomal tri-snRNP complex; C:Lsm1-7-Pat1 complex
Glyma.13G011600	EM	1574.77	851.715	1600.86	7121.5	5461.08	1484.62	1230.45	3301.11	2842.65	3176.41	Group A	0.900464	0.501458	1.08925	1.76274	30501600		PTHR33047
Glyma.13G012100	EM	513.187	557.855	769.221	2008.7	1688.87	647.076	336.237	1010.89	599.029	816.307	Group A	16.7406	13.4577	19.836	22.7888	30502271		PTHR37395,PTHR37395:SF2
Glyma.13G012400	EM	61.6158	58.5885	92.9188	258.663	191.109	88.1786	46.4714	125.332	72.037	123.085	Group A	9.88805	7.57505	10.8415	12.7109	30500382		PTHR33047,PTHR33047:SF4
Glyma.13G013200	EM	40.8546	37.6693	59.2467	217.863	131.404	43.0102	33.9259	62.3415	45.0573	83.8336	Group A	0.720342	0.499357	0.543058	1.1115	30500325		PTHR33047,PTHR33047:SF4
Glyma.13G014300	EM	69.115	68.2689	98.3221	391.137	195.348	59.3732	60.2484	100.559	70.5922	151.794	Group B	0.463329	0.451104	0.682612	0.690395	30503357		PTHR33047
Glyma.13G014400	EM	46.7032	47.6843	75.6868	253.315	202.264	82.798	38.2278	84.6194	56.2323	103.343	Group A	2.71011	1.85338	2.99402	3.75141	30503473		PTHR33047,PTHR33047:SF4
Glyma.13G015000	EM	74.1131	69.2228	99.9446	441.02	254.862	81.7679	50.0408	85.9902	61.6304	148.737	Group B	1.09489	1.28006	3.14028	4.3317	30501530		PTHR33047,PTHR33047:SF4
Glyma.13G015200	EM	40.5187	39.3157	61.1212	221.839	132.971	41.1944	33.7339	62.2518	44.1817	85.7202	Group F	1.0268	0.565163	0.953406	1.07406	30506083		PTHR33047,PTHR33047:SF4
Glyma.13G015400	EM	291.056	197.365	387.606	990.032	670.782	323.431	239.615	644.59	454.97	542.743	Group A	405.788	310.126	494.265	585.691	30504396		PTHR33047
Glyma.13G015800	EM	51.9424	61.3018	78.154	305.776	112.098	53.982	28.1486	47.1039	38.7003	88.2027	Group A	0.57445	0.438613	0.484454	0.687673	30505060		PTHR33047,PTHR33047:SF4
Glyma.13G016000	EM	60.5124	70.8287	94.5005	315.776	144.187	60.6011	39.8253	89.5934	56.2043	109.573	Group A	1.93777	1.83805	2.17974	2.76813	30500560		PTHR33047,PTHR33047:SF4
Glyma.13G016400	EM	41.9802	40.3684	65.7953	219.368	159.876	45.8131	32.3195	67.7137	46.2943	81.0637	Group A	2.52341	2.17751	3.51617	3.738	30505552		PTHR33047,PTHR33047:SF4
Glyma.13G017400	EM	40.7907	37.6626	58.4604	218.85	121.138	40.1781	34.032	63.8032	44.787	86.9215	Group A	1.61777	1.09882	2.46212	3.00801	30500282		PTHR33047,PTHR33047:SF4
Glyma.13G017500	EM	37.8729	35.2761	55.6172	211.233	119.02	38.9011	30.968	58.9062	40.9101	80.1587	Group A	0.867684	0.584278	1.53997	1.84731	30504142		PTHR33047,PTHR33047:SF4
Glyma.13G018000	EM	83.3728	96.8124	122.512	669.925	208.722	64.2816	82.209	81.6931	77.1358	215.95	Group A	0.755022	0.510481	0.521944	0.827166	30503277		PTHR33047,PTHR33047:SF4
Glyma.13G018200	EM	38.1366	38.6821	55.2185	208.589	125.57	40.8052	27.8925	51.1449	38.1385	77.4864	Group F	4.0507	2.37044	3.44156	5.1016	30502206		PTHR33047,PTHR33047:SF4
Glyma.13G018700	EM	67.4734	76.949	110.25	387.936	234.951	118.178	41.0958	104.11	68.4002	128.432	Group A	0.543341	0.393252	0.524725	0.881235	30501122		PTHR33047,PTHR33047:SF4
Glyma.13G019400	EM	57.3741	43.6602	68.6699	284.722	201.453	57.811	45.4479	70.0321	53.1903	105.041	Group A	4.41146	3.44586	4.45843	5.73248	30502814		PTHR33047,PTHR33047:SF4
Glyma.13G019700	EM	184.697	343.756	284.775	1444.47	430.758	123.237	131.266	120.745	109.741	328.068	Group F	18.821	12.3503	14.7998	21.1067	30501816		PTHR33047,PTHR33047:SF4
Glyma.13G020800	EM	243.477	198.488	388.688	1021.21	706.614	396.746	191.524	672.432	396.467	530.393	Group A	8.78363	6.44783	10.9131	14.1796	30501821		PTHR33187,PTHR33187:SF4
Glyma.13G021100	EM	932.187	827.156	1100.35	3918.69	3964.04	920.668	542.608	1512.95	940.532	1310.84	Group A	1.36635	1.04552	1.7871	2.132	30502580		PTHR37395,PTHR37395:SF2
Glyma.13G021600	EM	1944.3	3752.12	2992.95	17083.9	3301.26	1460.24	815.163	1053.08	694.95	2623.3	Group G	21.3164	6.95217	5.50106	7.75558	30503336
Glyma.13G023700	EM	89.173	87.368	124.801	538.449	291.615	110.878	60.921	112.397	73.1335	173.63	Group B	0.494963	0.691367	2.00076	3.07026	30500229		PTHR33047,PTHR33047:SF4
Glyma.13G023800	EM	78.3792	81.9876	114.03	443.191	265.069	88.2346	57.5453	108.072	69.4664	160.934	Group B	0.307045	0.459205	2.24893	3.23457	30504234		PTHR33047,PTHR33047:SF4
Glyma.13G024100	EM	541.297	302.403	691.211	2499.34	1564.87	511.546	732.471	1326.79	1075.38	1517.23	Group A	769.492	570.392	955.019	1136.64	30503540		PTHR33047
Glyma.13G024800	EM	0	0.939614	5.28698	16.3579	0.313194	0	0.103241	0	0.0342823	0.728848	Group G	26.5768	20.0821	16.4036	6.3542	30503087
Glyma.13G035200	EM	0.557563	21.5197	257.682	427.172	4.76817	0	0	0.304673	0.173303	0.0480418	Group B	1124.17	1707.68	3138.23	3796.75	30505829	PF08240,PF00107	PTHR11695,PTHR11695:SF493		1.1.1.1	K18857	GO:GO:0055114,GO:GO:0016491,GO:GO:0008270	AT1G77120.1	ADH,ADH1,ATADH,ATADH1	alcohol dehydrogenase 1	F:alcohol dehydrogenase (NAD) activity; F:zinc ion binding; P:oxidation-reduction process	EC:1.1.1.1	Alcohol dehydrogenase
Glyma.13G046300	EM	10.8694	8.49375	9.35192	20.1331	0	0.425411	3.9007	18.3231	4.46807	1.77476	Group A	25.1445	18.4872	13.6896	35.96	30504158	PF03195	PTHR31304,PTHR31304:SF8					AT3G02550.1	LBD41	LOB domain-containing protein 41
Glyma.13G054000	EM	0.141591	1.94529	5.20791	8.10535	2.33515	1.99271	0	0.0469624	3.36706	0.681668	Group G	11.9153	7.46735	7.14648	2.4434	30501296	PF02458	PTHR31625,PTHR31625:SF5		2.3.1.115		GO:GO:0016747	AT3G29635.1		HXXXD-type acyl-transferase family protein	F:shikimate O-hydroxycinnamoyltransferase activity	EC:2.3.1.133	Shikimate O-hydroxycinnamoyltransferase
Glyma.13G080500	EM	37.8801	22.624	16.696	55.3713	0.0252615	24.801	0.85941	0.146519	27.1358	3.90665	Group G	53.8935	35.8677	28.8828	12.8645	30500739	PF00582	PTHR31964,PTHR31964:SF37				GO:GO:0006950	AT1G44760.1		Adenine nucleotide alpha hydrolases-like superfamily protein	P:response to stress
Glyma.13G081700	EM	3.75845	2.72987	3.81685	10.6491	0.607479	0.877411	0.529667	0.356029	1.57695	0.445324	Group G	13.5014	5.78926	2.5709	0.482826	30505023	PF03514	PTHR31636,PTHR31636:SF25					AT4G08250.1		GRAS family transcription factor	F:DNA-binding transcription factor activity; C:nucleus; P:regulation of transcription, DNA-templated; F:sequence-specific DNA binding
Glyma.13G120600	EM	0.0584411	2.84407	16.8391	33.9391	3.05301	0	0	0.126282	0.0800081	0.0648001	Group G	13.7895	30.7163	5.80466	3.32143	30501236	PF00280	PTHR33091,PTHR33091:SF14				GO:GO:0009611,GO:GO:0004867	AT2G38870.1		Serine protease inhibitor, potato inhibitor I-type family protein	F:serine-type endopeptidase inhibitor activity; P:response to wounding; P:negative regulation of endopeptidase activity
Glyma.13G123500	EM	0.250567	0.0321153	0.0185006	294.075	132.516	0	0	0	0	1.10271	Group B	3177.81	15127	27756.2	34259.3	30503482	PF00190	PTHR31189,PTHR31189:SF1				GO:GO:0045735	AT1G03890.1		RmlC-like cupins superfamily protein	F:nutrient reservoir activity
Glyma.13G125800	EM	0.0152777	0.0529885	0.245626	1.43149	0.0296215	0.388738	0.060447	0.494389	0.464679	0.370396	Group G	8.89389	7.77418	2.2859	1.21414	30504099	PF16528	PTHR21426,PTHR21426:SF13	KOG2215				AT1G10385.1		Vps51/Vps67 family (components of vesicular transport) protein	C:exocyst; P:exocyst assembly; P:exocyst localization
Glyma.13G139300	EM	1.29576	5.95493	8.98208	13.0724	0.281891	1.44891	4.46819	0.351419	4.57658	1.01432	Group G	36.9608	35.4821	5.60006	3.22746	30501741	PF08241	PTHR33597,PTHR33597:SF4				GO:GO:0008168,GO:GO:0008152	AT3G53400.1			F:methyltransferase activity; C:integral component of membrane; P:methylation
Glyma.13G139800	EM	0.491093	1.10943	2.16351	5.9241	0.215916	0.392702	1.36446	0.366023	0.919991	1.49303	Group G	20.7821	15.8034	11.1809	4.70999	30500166	PF07714	PTHR27003,PTHR27003:SF24	KOG1187	2.7.11.1		GO:GO:0006468,GO:GO:0004672	AT3G09780.1	ATCRR1,CCR1	CRINKLY4 related 1	F:protein kinase activity; F:ATP binding; P:protein phosphorylation; C:integral component of membrane
Glyma.13G149700	EM	10.4607	10.6977	10.5906	20.6203	0.280669	0.94448	2.44606	2.86749	2.51109	3.89839	Group A	42.6693	34.917	28.6468	59.3217	30501109	PF13837	PTHR21654,PTHR21654:SF18					AT1G76870.1
Glyma.13G153200	EM	0.114334	0.0612219	0.362022	7.24842	4.49719	0.060389	0.486962	0.136632	0.49079	0.627939	Group E	82.5244	124.861	116.838	112.294	30502168	PF00170	PTHR22952,PTHR22952:SF217			K14432	GO:GO:0043565,GO:GO:0006355,GO:GO:0003700	AT3G44460.1	AtbZIP67,DPBF2	Basic-leucine zipper (bZIP) transcription factor family protein	F:DNA-binding transcription factor activity; P:regulation of transcription, DNA-templated
Glyma.13G163000	EM	3.76327	11.5293	20.6327	31.0287	0.907734	2.5598	5.12645	6.60157	4.78241	9.74083	Group G	36.0033	19.9704	9.12171	3.03962	30503005	PF03662	PTHR14363,PTHR14363:SF16		3.2.1.31,3.2.1.167	K07964	GO:GO:0016798,GO:GO:0016020	AT5G34940.2	AtGUS3,GUS3	glucuronidase 3	C:plant-type cell wall; C:membrane; F:hydrolase activity, acting on glycosyl bonds
Glyma.13G172300	EM	0.925966	0.743142	1.71106	3.76171	0.023259	1.95356	0.610622	0.0471464	2.03985	0.824845	Group G	4.81066	3.23778	2.16379	0.55584	30501704	PF00141	PTHR31235,PTHR31235:SF56		1.11.1.7	K00430	GO:GO:0055114,GO:GO:0020037,GO:GO:0006979,GO:GO:0004601	AT2G34060.1		Peroxidase superfamily protein	F:peroxidase activity; C:extracellular region; P:response to oxidative stress; C:plant-type cell wall; C:plasmodesma; P:plant-type cell wall organization; F:heme binding; P:hydrogen peroxide catabolic process; F:metal ion binding; P:oxidation-reduction process; P:cellular oxidant detoxification	EC:1.11.1.7	Peroxidase
Glyma.13G184100	EM	0.883692	0.497007	0.564515	2.77669	0.0301258	0.748912	0.190854	0.100739	0.652	0.347629	Group G	6.84294	3.17814	0.85878	0.23747	30503504		PTHR33871,PTHR33871:SF1					AT1G11125.1
Glyma.13G186400	EM	11.9371	12.1463	15.3235	24.845	7.63425	2.40269	1.29726	0.560743	5.42578	4.83412	Group B	94.98	108.082	132.228	157.238	30502566	PF07690	PTHR23504,PTHR23504:SF29	KOG2615			GO:GO:0055085,GO:GO:0016021	AT5G13750.1	ZIFL1	zinc induced facilitator-like 1	C:plasma membrane; C:plant-type vacuole membrane; C:integral component of membrane; F:potassium ion antiporter activity; P:potassium ion transmembrane transport; P:regulation of stomatal closure
Glyma.13G194300	EM	0.10149	0.500052	10.8225	274.763	41.6751	0	0	0	0	0	Group A	1.0772	2.66667	5.31688	11.2701	30505584	PF08027,PF16720					GO:GO:0045735,GO:GO:0009405				P:pathogenesis; F:nutrient reservoir activity
Glyma.13G194400	EM	1.10935	2.87628	46.7365	1169.26	62.6719	0	0	0	0	0.247712	Group B	321.885	659.517	1508.67	1238.05	30502214	PF08027,PF16720					GO:GO:0045735,GO:GO:0009405				P:pathogenesis; F:nutrient reservoir activity
Glyma.13G195400	EM	0.0725156	0.784846	4.47517	17.4756	0	0	0	0	0	0	Group G	2.78196	1.87584	0.809866	0.114168	30503415		PTHR38928,PTHR38928:SF1								C:integral component of membrane
Glyma.13G195500	EM	0	0.388564	1.94925	12.0494	0	0	0	0	0.0501535	0	Group G	21.1652	18.3964	22.3811	8.47599	30503213		PTHR38928,PTHR38928:SF1								C:integral component of membrane
Glyma.13G202300	EM	1.30445	2.55548	7.18726	24.659	10.3537	2.53695	14.5683	8.58891	5.83215	1.34706	Group B	34.6392	37.2883	46.0303	51.036	30500682	PF02045	PTHR12632,PTHR12632:SF15	KOG1561		K08064	GO:GO:0006355,GO:GO:0003700	AT3G20910.1	NF-YA9	nuclear factor Y, subunit A9	F:DNA binding; F:DNA-binding transcription factor activity; P:regulation of transcription, DNA-templated; C:CCAAT-binding factor complex
Glyma.13G203800	EM	0	0	0	0.269137	0	0	0	0	0	0.437018	Group G	1.39879	2.25943	1.1812	0.684132	30505488		PTHR10366,PTHR10366:SF374		1.1.1.348			AT5G42800.1	DFR,M318,TT3	dihydroflavonol 4-reductase	F:catalytic activity; F:coenzyme binding
Glyma.13G204600	EM	0.139306	0.673475	6.63966	10.0121	0	0	0	0	0.0674812	0	Group G	3.02208	1.03982	0.436746	0.365878	30500768	PF04520	PTHR33083,PTHR33083:SF4					AT4G21970.1		Protein of unknown function, DUF584
Glyma.13G206700	EM	0.744252	1.7238	1.73342	12.5158	2.76756	5.7809	0.632722	0.92262	2.03796	9.4297	Group F	31.5073	20.168	26.9838	36.9637	30501120	PF03151	PTHR11132,PTHR11132:SF112	KOG1441		K15283		AT1G61800.1	ATGPT2,GPT2	glucose-6-phosphate/phosphate translocator 2	C:integral component of membrane; F:transmembrane transporter activity; P:transmembrane transport
Glyma.13G214600	EM	87.0833	166.228	154.69	438.206	10.9915	213.845	109.779	95.2685	225.313	148.728	Group G	332.71	252.346	141.724	71.3762	30502720	PF00550	PTHR20863,PTHR20863:SF29	KOG1748				AT4G25050.1	ACP4	acyl carrier protein 4	F:acyl binding; F:acyl carrier activity; C:cytosol; P:fatty acid biosynthetic process; P:lipid A biosynthetic process; F:phosphopantetheine binding
Glyma.13G223600	EM	0	0.292357	6.10751	44.1677	0	0	0	0	0	0	Group G	19.6204	17.4053	5.39928	0.234674	30505642							AT3G10195.1		Putative membrane lipoprotein
Glyma.13G223700	EM	0.0481701	0.065648	2.35857	124.541	108.657	0.134296	0	0	0.987218	1.27647	Group B	464.869	860.443	1137.03	1426.88	30502689	PF06884	PTHR31360,PTHR31360:SF1					AT5G45690.1		Protein of unknown function (DUF1264)
Glyma.13G228600	EM	0.0254067	0.15454	2.2694	5.83126	0.260286	0	0	0	0.0509392	0	Group E	2.91158	4.02809	3.83592	3.9952	30501390	PF14144	PTHR22952,PTHR22952:SF143				GO:GO:0043565,GO:GO:0006351	AT4G18650.1		transcription factor-related	P:transcription, DNA-templated; F:sequence-specific DNA binding
Glyma.13G244800	EM	50.1327	94.3317	200.977	187.997	9.87124	43.3855	68.1385	80.9424	128.746	77.0216	Group G	137.662	55.3174	21.1357	14.3893	30505660		PTHR34789,PTHR34789:SF1					AT4G21620.1		glycine-rich protein
Glyma.13G262400	EM	1.98323	9.42379	12.9451	32.3792	0	23.8799	17.6305	10.4065	16.0831	9.38643	Group G	36.4725	43.6796	12.8007	5.99357	30500702	PF07983	PTHR31044,PTHR31044:SF19		3.2.1.39			AT1G78520.1		Carbohydrate-binding X8 domain superfamily protein	F:protein histidine kinase activity; P:peptidyl-histidine phosphorylation	EC:2.7.13.3	Histidine kinase
Glyma.13G263400	EM	2.36605	1.73435	1.76316	3.77976	0.123675	3.13261	0.888027	1.35159	2.49618	1.42408	Group G	20.6043	18.8744	12.9246	3.6439	30504861	PF08543	PTHR10584,PTHR10584:SF166	KOG2855	2.7.1.15	K00852		AT1G17160.1		pfkB-like carbohydrate kinase family protein	F:ribokinase activity; F:ATP binding; C:nucleus; C:cytoplasm; P:nucleoside metabolic process; P:D-ribose catabolic process; P:carbohydrate phosphorylation; F:metal ion binding	EC:2.7.1.15	Ribokinase
Glyma.13G264300	EM	3.6928	3.10161	3.07525	6.74079	0.261408	4.24294	2.18038	2.97836	4.92653	2.76321	Group G	11.1163	8.35608	4.99983	2.85051	30500888	PF01758	PTHR10361,PTHR10361:SF28	KOG2718		K03453	GO:GO:0016020	AT1G78560.1		Sodium Bile acid symporter family	C:integral component of membrane
Glyma.13G274200	EM	0	0.0727164	1.07605	6.56663	0	0.6152	0.0881374	0	1.80087	0.56414	Group G	1.44723	2.11291	1.01373	0.55728	30505381	PF00471	PTHR15238	KOG3505		K02913	GO:GO:0006412,GO:GO:0005840,GO:GO:0005622,GO:GO:0003735	AT5G18790.1		Ribosomal protein L33 family protein	F:structural constituent of ribosome; C:mitochondrial large ribosomal subunit; P:translation
Glyma.13G282900	EM	3.25953	0.308859	2.26477	13.3757	0	9.36971	2.24131	4.41911	7.58314	0.343344	Group G	10.9241	5.98113	1.83365	0.059711	30505035	PF13833	PTHR23050,PTHR23050:SF170					AT5G54490.1	PBP1	pinoid-binding protein 1	F:calcium ion binding
Glyma.13G288100	EM	0.415451	0.0610522	2.7554	904.393	174.913	0	0	0	0	0.434519	Group B	774.68	4764.04	16013.3	29081.2	30501959	PF00234									F:nutrient reservoir activity
Glyma.13G289100	EM	2.37689	2.0207	3.51641	6.93126	1.24814	2.56203	1.28894	0.957986	1.83143	1.34215	Group G	18.5245	11.7386	9.17535	3.86744	30505909	PF00201	PTHR11926,PTHR11926:SF356		2.4.1.297		GO:GO:0016758,GO:GO:0008152	AT5G54010.1		UDP-Glycosyltransferase superfamily protein	P:metabolic process; C:intracellular membrane-bounded organelle; F:quercetin 3-O-glucosyltransferase activity; F:quercetin 7-O-glucosyltransferase activity
Glyma.13G304900	EM	0.0365377	0.405868	2.76981	8.97831	0.0190854	9.34581	0.249437	0	2.45059	2.12275	Group G	12.9856	6.69995	2.35656	0.205567	30505232	PF03514	PTHR31636,PTHR31636:SF5					AT3G49950.1		GRAS family transcription factor	F:DNA-binding transcription factor activity; C:nucleus; P:regulation of transcription, DNA-templated; F:sequence-specific DNA binding
Glyma.13G313700	EM	0.380051	1.27482	1.78432	5.59535	0	0.279588	0.931939	2.63549	0.309989	0.439185	Group G	4.81597	6.00356	2.20924	0.906925	30504838	PF03168	PTHR31415,PTHR31415:SF2					AT3G44220.1		Late embryogenesis abundant (LEA) hydroxyproline-rich glycoprotein family	P:defense response; C:plasmodesma; C:integral component of membrane; C:anchored component of plasma membrane
Glyma.13G317000	EM	0.0536321	1.62151	2.7766	8.09399	0.052102	0	0	0	0.018893	0	Group D	17.5506	23.1587	26.1634	22.2574	30502274	PF00170	PTHR22952,PTHR22952:SF217			K14432	GO:GO:0043565,GO:GO:0006355,GO:GO:0003700	AT2G36270.1	ABI5,GIA1	Basic-leucine zipper (bZIP) transcription factor family protein	F:DNA-binding transcription factor activity; P:regulation of transcription, DNA-templated
Glyma.13G319600	EM	3.9572	4.54514	3.58852	8.31189	1.04515	1.084	3.58354	3.27148	1.50036	1.16818	Group A	14.5678	17.2661	21.5409	30.0362	30503338	PF13632	PTHR32044,PTHR32044:SF17		2.4.1.32	K13680		AT5G22740.1	ATCSLA02,ATCSLA2,CSLA02,CSLA2	cellulose synthase-like A02	C:integral component of membrane
Glyma.13G347600	EM	0.253286	0.0548981	0.511024	177.342	111.084	0	0.0164382	0	0.0261073	0.288033	Group B	541.271	2586.06	5841.12	9761.74	30501654	PF01477,PF00305	PTHR11771,PTHR11771:SF48		1.13.11.12	K15718	GO:GO:0005515,GO:GO:0055114,GO:GO:0046872,GO:GO:0016702	AT1G55020.1	ATLOX1,LOX1	lipoxygenase 1	F:oxidoreductase activity, acting on single donors with incorporation of molecular oxygen, incorporation of two atoms of oxygen; P:oxylipin biosynthetic process; F:metal ion binding; P:oxidation-reduction process	EC:1.13.11	Acting on single donors with incorporation of molecular oxygen (oxygenases). The oxygen incorporated need not be derived from O(2)
Glyma.13G355800	EM	1.36373	2.13294	2.72714	9.57671	6.01896	0.313615	1.1645	1.03227	2.96043	0.847795	Group B	34.3438	42.3316	51.5155	62.8769	30505907	PF01417	PTHR21514,PTHR21514:SF0					AT3G16270.1		ENTH/VHS family protein	C:intracellular; P:intracellular protein transport
Glyma.13G356000	EM	4.21796	12.1039	14.5459	84.0708	0	36.8514	8.5947	43.6674	13.0413	26.5847	Group G	82.7084	19.9034	4.71905	0.633117	30500782	PF00230	PTHR19139,PTHR19139:SF99	KOG0223		K09873	GO:GO:0016020,GO:GO:0006810,GO:GO:0005215	AT3G16240.1	AQP1,ATTIP2;1,DELTA-TIP,DELTA-TIP1,TIP2;1	delta tonoplast integral protein	C:integral component of plasma membrane; P:water transport; C:plant-type vacuole membrane; F:water channel activity; P:ion transmembrane transport; C:central vacuole
Glyma.13G358000	EM	1.59371	8.83828	17.3702	25.2891	0	9.97264	0.582932	0.975822	1.95249	1.58452	Group G	24.9037	8.67542	0.448222	0.0760184	30502397		PTHR35461,PTHR35461:SF1					AT1G15260.1
Glyma.14G005300	EM	42.2654	72.9681	71.8183	148.204	5.24018	62.554	78.3506	181.666	74.0008	46.9598	Group G	129.568	163.052	44.584	12.9754	30532665	PF02469	PTHR32077,PTHR32077:SF3					AT2G04780.2	FLA7	FASCICLIN-like arabinoogalactan 7
Glyma.14G008500	EM	14.8766	13.7027	15.2682	25.0631	0.892867	25.0558	11.3611	9.40908	22.3006	16.0549	Group G	19.5246	12.3632	8.94855	4.58743	30534376		PTHR35110,PTHR35110:SF1					AT5G49410.1
Glyma.14G013100	EM	0	0.0693531	0.691817	3.62451	0.113451	0.159005	0	0	0.0988297	0.158328	Group G	10.3245	9.14116	5.25154	2.92312	30534247	PF01189	PTHR22807,PTHR22807:SF30		2.1.1.176		GO:GO:0008168	AT3G13180.1		NOL1/NOP2/sun family protein / antitermination NusB domain-containing protein	P:RNA methylation; F:RNA binding; P:rRNA processing; F:RNA methyltransferase activity; F:S-adenosylmethionine-dependent methyltransferase activity
Glyma.14G013200	EM	0.482567	0.611541	3.29221	4.71148	3.09372	0.411427	0.246942	0.0880537	0.421963	0.972143	Group D	29.8533	35.4087	54.9677	33.9654	30533937
Glyma.14G021000	EM	7.28526	8.73463	6.99588	20.142	4.07652	10.5717	1.53386	0.598721	3.647	3.12004	Group G	30.1811	19.6715	14.5795	7.37509	30533021	PF00185,PF02729	PTHR11405,PTHR11405:SF16	KOG1504	2.1.3.2	K00609	GO:GO:0016743,GO:GO:0016597,GO:GO:0006520	AT3G20330.1	PYRB	PYRIMIDINE B	P:urea cycle; F:aspartate carbamoyltransferase activity; C:cytoplasm; P:'de novo' pyrimidine nucleobase biosynthetic process; P:cellular amino acid metabolic process; P:pyrimidine ribonucleotide biosynthetic process; F:amino acid binding	EC:2.1.3.2	Aspartate carbamoyltransferase
Glyma.14G021900	EM	0.282171	16.9496	94.232	378.437	1.68567	0.191799	0.0909768	0.351235	0	0.0500379	Group G	131.249	85.2729	43.6335	23.0176	30534495	PF04885	PTHR33227,PTHR33227:SF6					AT1G50650.1		Stigma-specific Stig1 family protein
Glyma.14G032000	EM	406.814	3321.78	2396.77	10987.6	3.41241	15.4567	3.16305	26.5668	443.581	90.1198	Group G	55.1871	3.13383	0.184705	0.522787	30535058
Glyma.14G032800	EM	0.188543	28.611	84.8529	153.038	0	0	0	0	0	0	Group G	79.7921	52.2119	14.9421	1.25628	30531804	PF00234	PTHR33076,PTHR33076:SF14					AT4G33355.1		Bifunctional inhibitor/lipid-transfer protein/seed storage 2S albumin superfamily protein	P:lipid transport; F:lipid binding; C:membrane
Glyma.14G033000	EM	0.691653	73.2331	428.844	1162.76	0.161615	0	0	0	0	0	Group G	493.414	386.365	117.697	12.75	30532577
Glyma.14G060300	EM	0.0300821	0.0117295	0.19055	0.579412	0.174173	0.0121576	0.0862029	0.180614	0.0319496	0.12732	Group G	3.01438	1.37024	0.684343	0.390599	30532752	PF00560,PF08263,PF13855,PF00069	PTHR27000,PTHR27000:SF153	KOG1187	2.7.11.1		GO:GO:0005515,GO:GO:0006468,GO:GO:0005524,GO:GO:0004672	AT3G47570.1		Leucine-rich repeat protein kinase family protein	F:protein serine/threonine kinase activity; F:ATP binding; P:protein phosphorylation; C:integral component of membrane	EC:2.7.11	Transferring phosphorus-containing groups
Glyma.14G079100	EM	25.5658	14.381	20.6642	47.4987	0	1.96112	0.293803	0.630419	8.96252	0.401744	Group G	68.5093	39.6435	21.2642	4.34291	30532667	PF02362	PTHR31391,PTHR31391:SF17				GO:GO:0003677	AT4G33280.1		AP2/B3-like transcriptional factor family protein	F:DNA binding; C:nucleus; P:regulation of transcription, DNA-templated
Glyma.14G087200	EM	26.1979	26.342	41.9092	179.52	4.03293	9.7644	2.52722	19.9831	20.7077	26.2636	Group A	74.2002	112.77	238.488	562.806	30534360	PF02704	PTHR23201,PTHR23201:SF4					AT5G59845.1		Gibberellin-regulated family protein	C:integral component of membrane
Glyma.14G101800	EM	14.6398	26.0796	22.1841	41.86	0.361636	21.6084	2.4546	1.75961	5.33598	2.99435	Group G	23.3713	16.1793	11.996	6.37548	30534075	PF02298	PTHR33021,PTHR33021:SF8				GO:GO:0009055	AT4G31840.1	AtENODL15,ENODL15	early nodulin-like protein 15	F:electron transfer activity; C:integral component of membrane; P:electron transport chain; C:anchored component of plasma membrane
Glyma.14G104000	EM	0.0857161	0	0	0.951724	0.336079	0	0.041541	0	0	0	Group D	31.8044	40.5917	49.8201	32.2106	30534790		PTHR23051,PTHR23051:SF2	KOG2765				AT4G32140.1		EamA-like transporter family	C:integral component of membrane
Glyma.14G116300	EM	0.465152	0.816655	1.81437	2.64706	0.280729	0.0843378	1.31398	0.625137	0.100962	0.297153	Group B	5.32371	10.3102	17.9006	21.5143	30534296	PF02485	PTHR31042,PTHR31042:SF9				GO:GO:0016020,GO:GO:0008375	AT5G25330.1		Core-2/I-branching beta-1,6-N-acetylglucosaminyltransferase family protein	F:acetylglucosaminyltransferase activity; C:plasmodesma; C:membrane
Glyma.14G117700	EM	0.686982	0	0.668615	811.916	28.6413	0	0	0	0	1.96302	Group A	728.161	309.668	1202.48	2477.08	30534153	PF00228	PTHR33479				GO:GO:0005576,GO:GO:0004867				F:serine-type endopeptidase inhibitor activity; C:extracellular region; P:negative regulation of endopeptidase activity
Glyma.14G121400	EM	10.0789	7.37822	12.5507	200.584	2.95698	0.0279219	10.5763	1.33261	0.805887	13.2561	Group B	763.807	982.07	1398.8	1904.59	30531919	PF03405	PTHR31155,PTHR31155:SF3		1.14.19.2	K03921	GO:GO:0055114,GO:GO:0045300,GO:GO:0006631	AT1G43800.1		Plant stearoyl-acyl-carrier-protein desaturase family protein	P:fatty acid biosynthetic process; C:chloroplast; F:acyl-[acyl-carrier-protein] desaturase activity; F:metal ion binding; P:oxidation-reduction process	EC:1.14.19.2; EC:1.14.19	Stearoyl-[acyl-carrier-protein] 9-desaturase; Acting on paired donors, with incorporation or reduction of molecular oxygen. The oxygen incorporated need not be derived from O(2)
Glyma.14G156400	EM	2.21823	25.9959	90.6858	203.385	20.0434	0	0.0235126	0.143749	5.70047	0.105346	Group G	379.029	219.17	123.069	148.554	30534290	PF08240,PF00107	PTHR11695,PTHR11695:SF493		1.1.1.1	K18857	GO:GO:0055114,GO:GO:0016491,GO:GO:0008270	AT1G77120.1	ADH,ADH1,ATADH,ATADH1	alcohol dehydrogenase 1	F:alcohol dehydrogenase (NAD) activity; F:zinc ion binding; P:oxidation-reduction process	EC:1.1.1.1	Alcohol dehydrogenase
Glyma.14G189600	EM	0.31498	0.590513	3.76405	5.30383	0	0.719163	2.15043	3.49542	2.15738	1.61416	Group G	7.05371	1.04181	0.339967	0.150994	30533573	PF00403	PTHR22814,PTHR22814:SF49	KOG1603			GO:GO:0046872,GO:GO:0030001	AT4G27590.2		Heavy metal transport/detoxification superfamily protein	C:cytoplasm; P:metal ion transport; F:transition metal ion binding; P:cellular transition metal ion homeostasis
Glyma.14G213300	EM	6.72956	15.8104	20.5805	53.6324	0	0.0978567	0.497992	0.231006	8.59737	1.2767	Group G	19.0757	7.98555	1.86806	1.86181	30531743	PF03951,PF00120	PTHR20852,PTHR20852:SF62		6.3.1.2	K01915	GO:GO:0006807,GO:GO:0006542,GO:GO:0004356	AT5G37600.1	ATGLN1;1,ATGSR1,GLN1;1,GSR 1	glutamine synthase clone R1	F:glutamate-ammonia ligase activity; F:ATP binding; C:cytoplasm; P:glutamine biosynthetic process; F:identical protein binding	EC:6.3.1.2	Glutamine synthetase
Glyma.15G011600	EM	1.61868	2.99028	2.47237	5.97868	0.591074	0.499925	0	0	0.558947	0.0922155	Group G	24.3866	17.8737	17.4976	4.64388	30499779	PF03000	PTHR32370,PTHR32370:SF16					AT1G52770.1		Phototropic-responsive NPH3 family protein
Glyma.15G050800	EM	59.1404	15.2486	27.687	145.874	2.66444	0	14.6871	0.124538	1.20159	0.0656356	Group C	102.076	71.2908	110.168	114.377	30499100	PF00141	PTHR31235,PTHR31235:SF16		1.11.1.7	K00430	GO:GO:0055114,GO:GO:0020037,GO:GO:0006979,GO:GO:0004601	AT4G25980.1		Peroxidase superfamily protein	F:peroxidase activity; C:extracellular region; P:response to oxidative stress; C:plant-type cell wall; C:plasmodesma; P:plant-type cell wall organization; F:heme binding; P:hydrogen peroxide catabolic process; F:metal ion binding; P:oxidation-reduction process; P:cellular oxidant detoxification	EC:1.11.1.7	Peroxidase
Glyma.15G052500	EM	16.3319	22.5659	24.1691	51.6034	0.393196	35.328	12.5758	7.7028	21.7874	15.7228	Group G	28.0364	14.6742	7.13815	3.67761	30496541	PF01575	PTHR30272,PTHR30272:SF5		4.2.1.59	K02372		AT5G10160.1		Thioesterase superfamily protein	C:cytoplasm; P:fatty acid biosynthetic process; F:hydro-lyase activity
Glyma.15G062200	EM	27.6407	32.927	38.8675	42.8918	38.0163	22.9304	38.613	28.4499	26.6777	28.0534	Group A	33.8403	24.1466	22.2813	41.6966	30498782	PF07021	PTHR34208,PTHR34208:SF1					AT3G49720.1			C:integral component of membrane
Glyma.15G083900	EM	0.200631	0.664301	2.55269	10.3195	4.23403	0	0.0168086	0	0.118403	0.0829134	Group B	13.1667	25.309	33.3509	31.591	30499867	PF14144	PTHR22952,PTHR22952:SF143				GO:GO:0043565,GO:GO:0006351	AT4G18650.1		transcription factor-related	P:transcription, DNA-templated; F:sequence-specific DNA binding
Glyma.15G084800	EM	9.34801	6.81887	7.49351	14.0492	3.12752	5.29248	4.11902	12.8151	6.58089	2.41777	Group G	26.2115	32.5492	9.67327	5.96204	30498695	PF00560	PTHR27000,PTHR27000:SF131	KOG0617	2.7.11.1		GO:GO:0005515	AT4G18760.1	AtRLP51,RLP51	receptor like protein 51	C:integral component of membrane
Glyma.15G088300	EM	0	0	0	0.966572	0.293326	0	0	0	0.124559	0	Group B	3.29409	7.90917	15.3109	22.3263	30497010	PF06884	PTHR31360,PTHR31360:SF1					AT1G29680.1		Protein of unknown function (DUF1264)
Glyma.15G105900	EM	1.43469	0.695494	0.926513	12.8006	1.36051	8.6625	0.409968	2.16953	6.95201	12.3849	Group B	47.6683	49.3167	86.0032	81.8454	30499456	PF03151	PTHR11132,PTHR11132:SF112	KOG1441		K15283		AT1G61800.1	ATGPT2,GPT2	glucose-6-phosphate/phosphate translocator 2	C:integral component of membrane; F:transmembrane transporter activity; P:transmembrane transport
Glyma.15G111400	EM	0.52475	0.816537	1.4528	2.14637	0.817704	0.493705	0.0961353	0.723836	0.329212	3.06228	Group A	0.554237	0.489438	0.459	3.01568	30497897	PF02341	PTHR33791,PTHR33791:SF1					AT4G04330.1		Chaperonin-like RbcX protein
Glyma.15G119700	EM	0.129247	0	0.251862	3.76147	0	0	0.0978931	0	0.364483	0.198564	Group A	31.4917	132.727	312.785	853.931	30498369	PF14547	PTHR31731					AT5G46890.1		Bifunctional inhibitor/lipid-transfer protein/seed storage 2S albumin superfamily protein
Glyma.15G138000	EM	11.6824	13.4985	21.496	43.1558	0.8	1.31148	0.345736	0.138943	5.21104	1.44674	Group F	74.332	39.4679	30.3867	74.4357	30496544	PF13668	PTHR31694,PTHR31694:SF4					AT1G47980.1			C:integral component of membrane
Glyma.15G161200	EM	0.621328	0.625586	0.468655	2.88703	0.547684	1.33438	0.532129	0.120812	1.34163	0.106675	Group B	9.05176	16.0355	23.283	24.7733	30499733	PF07714	PTHR27001,PTHR27001:SF34	KOG1187	2.7.11.1		GO:GO:0006468,GO:GO:0004672	AT2G18890.1		Protein kinase superfamily protein	F:transmembrane receptor protein serine/threonine kinase activity; F:transmembrane receptor protein tyrosine kinase activity; F:ATP binding; C:plasma membrane; P:transmembrane receptor protein serine/threonine kinase signaling pathway; P:peptidyl-tyrosine phosphorylation	EC:2.7.10; EC:2.7.10.1; EC:2.7.11	Transferring phosphorus-containing groups; Receptor protein-tyrosine kinase; Transferring phosphorus-containing groups
Glyma.15G167600	EM	0.0108057	0.0370726	1.0233	19.5548	0.511237	0	0	0	0.0288635	0.0438742	Group G	30.4209	36.5669	9.18183	0.623429	30495865	PF10250	PTHR31288,PTHR31288:SF5					AT1G51630.1		O-fucosyltransferase family protein	P:fucose metabolic process; C:integral component of membrane; F:transferase activity, transferring glycosyl groups
Glyma.15G173300	EM	4.40803	2.97987	6.98469	15.3241	5.65166	1.95518	6.14778	1.52055	6.28876	2.30714	Group G	28.9131	22.0172	16.9455	7.27621	30498235	PF02045	PTHR12632,PTHR12632:SF8			K08064	GO:GO:0006355,GO:GO:0003700	AT1G72830.1	ATHAP2C,HAP2C,NF-YA3	nuclear factor Y, subunit A3	F:DNA binding; F:DNA-binding transcription factor activity; P:regulation of transcription, DNA-templated; C:CCAAT-binding factor complex
Glyma.15G184100	EM	1.22232	2.71454	4.41256	15.8458	0	0.842107	1.32004	1.50649	3.36989	1.64845	Group G	21.4303	11.1163	4.61032	2.43268	30499239	PF04043,PF01095	PTHR31707,PTHR31707:SF39		3.1.1.11		GO:GO:0004857,GO:GO:0042545,GO:GO:0030599,GO:GO:0005618	AT2G26440.1		Plant invertase/pectin methylesterase inhibitor superfamily	C:cell wall; F:pectinesterase activity; P:cell wall modification; P:negative regulation of catalytic activity; F:aspartyl esterase activity; P:pectin catabolic process; F:pectinesterase inhibitor activity	EC:3.1.1.11; EC:3.1.1.1	Pectinesterase; Carboxylesterase
Glyma.15G199600	EM	0.134014	0	0.0605328	3.68024	0	0	0	0	0.211364	0	Group A	113.451	512.216	1352.37	3552.65	30498122		PTHR34008,PTHR34008:SF1					AT3G22142.1		Bifunctional inhibitor/lipid-transfer protein/seed storage 2S albumin superfamily protein	F:beta-fructofuranosidase activity; P:metabolic process	EC:3.2.1.26	Beta-fructofuranosidase
Glyma.15G211300	EM	0.108456	8.81115	73.508	118.193	0.0368734	0	0.372375	1.80777	12.492	12.4549	Group G	91.6332	50.286	13.5891	7.07049	30496764	PF13561	PTHR24322,PTHR24322:SF600	KOG0725	1.1.1.198			AT3G26770.1		NAD(P)-binding Rossmann-fold superfamily protein	P:oxidation-reduction process; F:momilactone-A synthase activity	EC:1.1.1.295	Momilactone-A synthase
Glyma.15G217500	EM	11.5668	10.3946	16.6249	75.4121	15.4206	7.05939	2.59759	1.7504	11.5213	3.3654	Group G	323.222	313.816	196.835	58.2717	30499807	PF00117,PF06418	PTHR11550,PTHR11550:SF11		6.3.4.2	K01937	GO:GO:0006221,GO:GO:0003883	AT1G30820.1		CTP synthase family protein	F:CTP synthase activity; F:ATP binding; P:glutamine metabolic process; P:'de novo' CTP biosynthetic process	EC:6.3.4.2	CTP synthase (glutamine hydrolyzing)
Glyma.15G221600	EM	0.419816	2.37995	6.85647	15.659	0.0356107	0.629949	0.97674	0.213665	1.69136	0.653638	Group G	31.7405	18.5635	14.1369	8.01646	30495906	PF00847	PTHR32467,PTHR32467:SF21				GO:GO:0006355,GO:GO:0003700,GO:GO:0007275	AT3G54320.3	ASML1,ATWRI1,WRI,WRI1	Integrase-type DNA-binding superfamily protein	F:DNA binding; F:DNA-binding transcription factor activity; C:nucleus; P:regulation of transcription, DNA-templated
Glyma.15G234000	EM	0	1.20934	7.65388	26.3868	0.82872	0	0.310991	2.07509	0.394287	0.822745	Group G	15.7423	9.93188	7.16346	2.03107	30498244		PTHR38928,PTHR38928:SF1
Glyma.15G249200	EM	0	1.14297	8.11934	20.7197	0	0	0	0	0	0	Group G	7.30608	5.44821	1.15995	0	30499719
Glyma.16G014100	EM	6.44958	11.576	44.2024	163.039	0.0901169	11.5004	65.4605	19.6677	22.7385	11.9853	Group G	327.661	115.233	15.899	1.03769	30561236	PF04043,PF01095	PTHR31707,PTHR31707:SF55		3.1.1.11	K01051	GO:GO:0004857,GO:GO:0042545,GO:GO:0030599,GO:GO:0005618	AT3G14310.1	ATPME3,PME3	pectin methylesterase 3	C:extracellular region; C:cell wall; F:pectinesterase activity; P:cell wall modification; P:negative regulation of catalytic activity; F:aspartyl esterase activity; P:pectin catabolic process; F:pectinesterase inhibitor activity	EC:3.1.1.11; EC:3.1.1.1	Pectinesterase; Carboxylesterase
Glyma.16G018300	EM	14.4024	21.1146	26.7238	69.6329	8.44684	52.9045	15.3863	14.0428	36.4309	23.1881	Group G	164.536	111.425	64.7879	35.6319	30560967	PF00676	PTHR11516,PTHR11516:SF25	KOG0225	1.2.4.1	K00161	GO:GO:0016624,GO:GO:0008152	AT1G01090.1	PDH-E1 ALPHA	pyruvate dehydrogenase E1 alpha	F:pyruvate dehydrogenase (acetyl-transferring) activity; P:acetyl-CoA biosynthetic process from pyruvate; C:intracellular membrane-bounded organelle; P:oxidation-reduction process	EC:1.2.4.1	Pyruvate dehydrogenase (acetyl-transferring)
Glyma.16G019000	EM	0.0299987	0.0426517	0.18439	0.252136	0	0.0167362	0	0	0	0	Group D	0.645563	1.15817	1.45263	0.726551	30559890	PF00082	PTHR10795,PTHR10795:SF396		3.4.14.10		GO:GO:0006508,GO:GO:0004252	AT5G67090.1		Subtilisin-like serine endopeptidase family protein	F:serine-type endopeptidase activity; P:proteolysis	EC:3.4.21	Acting on peptide bonds (peptidases)
Glyma.16G029100	EM	1.68775	40.4558	89.0109	258.785	0.0311602	0.156009	0.0311637	0.124487	0.212038	0.131101	Group G	496.538	604.384	171.289	92.0656	30559016	PF00657	PTHR22835,PTHR22835:SF200		3.2.1.51		GO:GO:0016788	AT4G01130.1		GDSL-like Lipase/Acylhydrolase superfamily protein	C:integral component of membrane; F:hydrolase activity, acting on ester bonds
Glyma.16G035800	EM	13.7541	9.01996	15.5005	27.6688	2.77952	31.4643	8.37286	10.5513	15.4647	16.8709	Group G	18.7604	9.56349	4.6345	3.97076	30559425		PTHR15852,PTHR15852:SF15					AT5G17840.1		DnaJ/Hsp40 cysteine-rich domain superfamily protein
Glyma.16G060300	EM	27.4598	8.1992	42.31	49.7166	0	0	0	0	0	0	Group G	24.5216	12.7324	3.87918	0.920494	30560184
Glyma.16G075100	EM	0	0	0.274413	1.87833	0	0	0	0	0.11113	0	Group G	2.09296	4.15768	2.43584	0.100707	30560218		PTHR35630
Glyma.16G105500	EM	0.101676	0.0823898	0.232388	1.39559	0.0621863	0.169129	0.0887663	0.194686	0.6963	0.385782	Group B	5.19593	5.40899	6.80139	6.58897	30559867	PF00324	PTHR11785,PTHR11785:SF338	KOG1287			GO:GO:0055085,GO:GO:0016020,GO:GO:0006810,GO:GO:0015171,GO:GO:0003333	AT1G31830.1		Amino acid permease family protein	C:integral component of plasma membrane; F:L-amino acid transmembrane transporter activity; F:antiporter activity; F:hydrolase activity; P:L-alpha-amino acid transmembrane transport
Glyma.16G107500	EM	0.509574	19.7337	43.4166	203.336	0.334024	10.1918	3.82475	20.2343	3.30647	3.52675	Group G	762.961	1824.88	562.465	267.867	30560252	PF03283	PTHR21562,PTHR21562:SF4				GO:GO:0016787	AT4G19420.1		Pectinacetylesterase family protein	C:extracellular region; C:plant-type cell wall; F:pectin acetylesterase activity; P:cell wall organization	EC:3.1.1.1	Carboxylesterase
Glyma.16G107600	EM	0.241228	4.26716	31.1114	66.0879	0	0.436727	13.7457	17.1379	0.939075	1.92964	Group G	192.542	122.657	32.8735	3.06384	30559839	PF03283	PTHR21562,PTHR21562:SF4				GO:GO:0016787	AT4G19420.1		Pectinacetylesterase family protein	C:extracellular region; C:plant-type cell wall; F:pectin acetylesterase activity; P:cell wall organization	EC:3.1.1.1	Carboxylesterase
Glyma.16G116900	EM	0	0	0.112032	0.142259	0.102711	0	0	0.0692647	0.0608723	0.0687003	Group D	1.00255	1.56468	1.3591	0.492952	30560952	PF02721,PF08646	PTHR23273,PTHR23273:SF8					AT1G52950.1		Nucleic acid-binding, OB-fold-like protein
Glyma.16G123400	EM	2.165	1.98834	3.69736	11.3583	6.55745	6.88324	4.13433	5.57629	3.22963	3.88712	Group B	16.9685	26.65	28.5507	33.1083	30561788										F:histone-lysine N-methyltransferase activity; P:histone lysine methylation	EC:2.1.1.43	Histone-lysine N-methyltransferase
Glyma.16G123800	EM	1.88457	3.82272	7.17849	13.3435	0	2.5869	2.25899	8.14496	3.70874	0.734849	Group G	27.7579	20.5409	8.80185	3.67943	30559604	PF04749	PTHR31704,PTHR31704:SF3					AT4G35920.3	MCA1	PLAC8 family protein
Glyma.16G148800	EM	0.0160145	0.219642	1.21651	2.9342	0	0.31703	0	0.034681	1.4018	0.169702	Group G	22.509	15.9155	5.40929	0.669545	30561798	PF02705	PTHR30540,PTHR30540:SF9			K03549	GO:GO:0071805,GO:GO:0016020,GO:GO:0015079	AT3G02050.1	ATKT4,ATKUP3,KUP3	K+ uptake transporter 3	C:vacuolar membrane; P:cell tip growth; F:potassium ion transmembrane transporter activity; C:integral component of membrane; P:potassium ion transmembrane transport
Glyma.16G151800	EM	6.63935	6.18352	10.7944	16.1476	0	0.109133	3.93638	5.31873	3.62311	1.94061	Group G	21.609	39.5203	16.454	8.96311	30561856	PF01221	PTHR11886,PTHR11886:SF39	KOG3430	3.6.4.2	K10418	GO:GO:0007017,GO:GO:0005875	AT1G23220.1		Dynein light chain type 1 family protein	C:cytoplasm; C:cytoplasmic dynein complex; C:microtubule; F:cytoskeletal protein binding; F:ATP-dependent microtubule motor activity, plus-end-directed; P:transport along microtubule; F:dynein intermediate chain binding; F:dynein light intermediate chain binding; P:cilium assembly; P:positive regulation of ATP-dependent microtubule motor activity, plus-end-directed	EC:3.6.1.3; EC:3.6.1.15; EC:3.6.4.4	Adenosinetriphosphatase; Nucleoside-triphosphate phosphatase; Plus-end-directed kinesin ATPase
Glyma.16G155400	EM	0.195319	0.396957	0.0892917	1.00538	0.282281	0.406885	0	0.418115	0.185881	0	Group B	6.45906	9.23481	13.0674	12.6129	30560357	PF00583	PTHR23091,PTHR23091:SF208				GO:GO:0008080	AT2G39000.1		Acyl-CoA N-acyltransferases (NAT) superfamily protein	P:internal protein amino acid acetylation; P:N-terminal peptidyl-serine acetylation; P:N-terminal peptidyl-glutamic acid acetylation; C:cytosolic ribosome; C:NatA complex; F:peptide-serine-N-acetyltransferase activity; F:peptide-glutamate-N-acetyltransferase activity	EC:2.3.1.5; EC:2.3.1.88	Arylamine N-acetyltransferase; Acyltransferases
Glyma.16G158400	EM	5.56487	30.9716	70.8481	140.32	0	0.207417	0.56747	0.385728	0.583219	0.365776	Group G	353.01	354.424	114.892	70.7852	30558836	PF07732,PF00394,PF07731	PTHR11709,PTHR11709:SF94		1.10.3.2	K05909	GO:GO:0005507,GO:GO:0055114,GO:GO:0016491	AT5G48100.1	ATLAC15,LAC15,TT10	Laccase/Diphenol oxidase family protein	F:copper ion binding; P:lignin catabolic process; C:apoplast; F:hydroquinone:oxygen oxidoreductase activity; P:oxidation-reduction process	EC:1.10.3; EC:1.10.3.2	Acting on diphenols and related substances as donors; Laccase
Glyma.16G162900	EM	0.0319993	0.35115	0.868242	1.38736	0.0617761	0	0	0	0.0439856	0	Group G	3.38854	1.44134	0.568408	0.244561	30559229	PF00722	PTHR31062,PTHR31062:SF1		2.4.1.207	K08235	GO:GO:0005975,GO:GO:0004553	AT1G11545.1	XTH8	xyloglucan endotransglucosylase/hydrolase 8	F:hydrolase activity, hydrolyzing O-glycosyl compounds; P:carbohydrate metabolic process
Glyma.16G173100	EM	21.4223	15.7158	15.9511	65.0818	0.519988	32.0148	7.84833	4.64126	18.9439	6.89936	Group G	159.844	108.244	62.6865	26.9527	30561553	PF02887,PF00224	PTHR11817,PTHR11817:SF2		2.7.1.40	K00873	GO:GO:0030955,GO:GO:0006096,GO:GO:0004743,GO:GO:0000287	AT5G52920.1	PKP-BETA1,PKP1,PKP2	plastidic pyruvate kinase beta subunit 1	F:magnesium ion binding; F:pyruvate kinase activity; P:glycolytic process; C:chloroplast stroma; F:kinase activity; F:potassium ion binding	EC:2.7.1.40	Pyruvate kinase
Glyma.16G206100	EM	0.226053	18.8192	76.0694	128.322	0	0.169188	0.120138	0.617482	0.0775706	0.440389	Group G	102.238	58.8979	3.5055	0.109998	30560025	PF00197	PTHR33107,PTHR33107:SF1				GO:GO:0004866				F:endopeptidase inhibitor activity; P:negative regulation of endopeptidase activity
Glyma.16G206300	EM	1.74581	41.0955	173.226	324.259	0	7.08859	0.0603506	0	4.16353	0.0614149	Group G	143.521	75.5557	5.25818	0.266511	30561646	PF00197	PTHR33107,PTHR33107:SF1				GO:GO:0004866				F:endopeptidase inhibitor activity; P:negative regulation of endopeptidase activity
Glyma.16G208800	EM	0.206606	0.403614	0.976803	2.22724	0.210269	0.158332	0.571199	1.52001	0.408448	0.372412	Group B	16.2248	20.3398	22.3314	26.1107	30561188	PF02213,PF02201,PF03126	PTHR14445,PTHR14445:SF39				GO:GO:0005515,GO:GO:0003677	AT5G08430.1		SWIB/MDM2 domain;Plus-3;GYF	F:DNA binding
Glyma.16G208900	EM	5.27116	0.141234	2.78539	7602.55	76.3999	0	0.0883669	0	0	2.59538	Group A	4185.93	2806.77	5201.8	8681.36	30559364	PF00228	PTHR33479				GO:GO:0005576,GO:GO:0004867				F:serine-type endopeptidase inhibitor activity; C:extracellular region; P:negative regulation of endopeptidase activity
Glyma.17G005600	EM	0.112962	6.39852	38.8408	246.336	0.175883	0	0	0	0.0275244	0	Group G	308.124	192.622	121.357	30.349	30479216	PF00808	PTHR11064,PTHR11064:SF20	KOG0869				AT5G47670.1	L1L,NF-YB6	nuclear factor Y, subunit B6	C:nucleus; P:regulation of transcription, DNA-templated; F:sequence-specific DNA binding; F:protein heterodimerization activity
Glyma.17G017200	EM	3.96995	3.47358	2.69686	7.65401	0.233704	4.42552	1.30404	0.760563	4.38518	0.905327	Group G	21.1073	14.6383	11.2334	5.47432	30480122		PTHR35124					AT3G06150.1			C:integral component of membrane
Glyma.17G032300	EM	5.26199	7.79586	9.27786	13.1955	2.65613	10.6303	6.63487	3.45347	13.1937	7.95017	Group G	43.3939	26.9556	18.8987	7.95777	30479127	PF01134,PF00070,PF02852	PTHR22912,PTHR22912:SF165		1.8.1.4	K00382	GO:GO:0050660,GO:GO:0008033,GO:GO:0055114,GO:GO:0016491,GO:GO:0045454	AT3G16950.1	LPD1,ptlpd1	lipoamide dehydrogenase 1	F:dihydrolipoyl dehydrogenase activity; C:cell; F:electron transfer activity; P:electron transport chain; P:cell redox homeostasis; F:flavin adenine dinucleotide binding	EC:1.8.1.4	Dihydrolipoyl dehydrogenase
Glyma.17G032900	EM	0.295711	0.190681	0.855463	1.72942	0.4428	0.480169	0	0	0.175049	0.17743	Group G	4.23746	2.42398	1.51396	0.339758	30479936	PF04795	PTHR21561,PTHR21561:SF12			K11666	GO:GO:0031011,GO:GO:0006355,GO:GO:0006338	AT2G47350.1		HIT zinc finger ;PAPA-1-like conserved region	P:chromatin remodeling; C:Ino80 complex
Glyma.17G044500	EM	3.51168	8.80973	23.8632	129.832	0.193577	3.61971	9.68597	40.5829	6.30286	41.2375	Group G	363.924	261.086	179.353	97.9786	30481124	PF04043,PF01095	PTHR31707,PTHR31707:SF10		3.1.1.11	K01051	GO:GO:0004857,GO:GO:0042545,GO:GO:0030599,GO:GO:0005618	AT3G43270.1		Plant invertase/pectin methylesterase inhibitor superfamily	C:cell wall; F:pectinesterase activity; P:cell wall modification; P:negative regulation of catalytic activity; F:aspartyl esterase activity; P:pectin catabolic process; F:pectinesterase inhibitor activity	EC:3.1.1.11; EC:3.1.1.1	Pectinesterase; Carboxylesterase
Glyma.17G085600	EM	0.0176609	0.592839	2.63883	5.2852	0.0354064	1.32583	0.966381	3.30335	1.99598	0.46588	Group G	4.76677	3.99337	1.60177	0.848264	30481924	PF00249	PTHR10641,PTHR10641:SF466	KOG0048				AT5G26660.1	ATMYB86,MYB86	myb domain protein 86	F:DNA binding
Glyma.17G086400	EM	0.19078	0.843808	20.9756	206.208	108.541	0	0.467908	0	0.123131	2.61255	Group E	309.105	422.593	413.372	347.05	30482218	PF01277	PTHR33203,PTHR33203:SF6				GO:GO:0016021,GO:GO:0012511	AT3G01570.1		Oleosin family protein	P:seed oilbody biogenesis; C:monolayer-surrounded lipid storage body; C:integral component of membrane; P:lipid storage; P:response to freezing
Glyma.17G104600	EM	0.624056	0.147634	0.0494231	5.8659	2.34735	1.5788	2.93998	0.472333	0.267844	4.51825	Group F	5.02376	2.41716	2.02815	3.9466	30481907		PTHR35121,PTHR35121:SF2					AT2G46490.1
Glyma.17G105200	EM	3.02987	4.53909	6.04665	8.4158	3.14747	2.42149	5.55074	9.45101	1.62188	3.91917	Group A	4.4041	5.71278	3.75863	6.04164	30479810		PTHR33168,PTHR33168:SF4					AT5G35090.1
Glyma.17G122000	EM	0.175012	0.444743	4.36363	38.063	30.649	0.0377716	0	0.284143	5.53389	0.34087	Group D	48.389	63.5351	73.8352	60.7559	30479780	PF01277	PTHR33203,PTHR33203:SF4				GO:GO:0016021,GO:GO:0012511	AT3G18570.1		Oleosin family protein	C:monolayer-surrounded lipid storage body; C:integral component of membrane; P:lipid storage
Glyma.17G124800	EM	0.0530972	0	0.0812455	0.252127	0.192074	0.0251042	0	0.180128	0.068263	0	Group B	0.401164	0.344481	0.875381	0.81157	30481084		PTHR12112
Glyma.17G140100	EM	0	1.0427	29.0429	166.917	11.7998	0.309481	0.11286	0.330735	14.6284	0.235822	Group A	149.952	160.762	177.605	268.698	30479868	PF14547	PTHR31731,PTHR31731:SF25					AT1G62500.1		Bifunctional inhibitor/lipid-transfer protein/seed storage 2S albumin superfamily protein
Glyma.17G165200	EM	13.4731	28.8773	53.6379	179.855	1.49946	4.61097	13.8827	11.2951	20.4509	8.18465	Group G	38.5317	10.8822	6.0456	4.13445	30480207	PF01566	PTHR11706,PTHR11706:SF46			K12347	GO:GO:0016020,GO:GO:0006810,GO:GO:0005215	AT2G23150.1	ATNRAMP3,NRAMP3	natural resistance-associated macrophage protein 3	C:integral component of membrane; P:metal ion transport; F:metal ion transmembrane transporter activity
Glyma.17G169400	EM	4.13096	4.75449	5.59663	6.88893	1.33174	3.74997	4.11938	3.81059	3.47876	2.69612	Group G	43.6037	23.5459	15.7344	8.28501	30482130	PF00225	PTHR24115,PTHR24115:SF475		3.6.4.4	K10395	GO:GO:0008017,GO:GO:0007018,GO:GO:0005524,GO:GO:0003777,GO:GO:0005871	AT5G47820.1	FRA1	P-loop containing nucleoside triphosphate hydrolases superfamily protein	F:ATP binding; C:kinesin complex; P:microtubule-based movement; F:microtubule binding; F:ATP-dependent microtubule motor activity, plus-end-directed	EC:3.6.1.3; EC:3.6.1.15; EC:3.6.4.4	Adenosinetriphosphatase; Nucleoside-triphosphate phosphatase; Plus-end-directed kinesin ATPase
Glyma.17G170200	EM	0.679625	1.37023	1.33466	6.25253	0.496661	0.107845	0.464591	0	1.56428	0.294735	Group G	1.09184	0.435978	0.54787	0.102792	30478949										C:integral component of membrane
Glyma.17G192100	EM	19.6003	16.5933	13.7532	25.3553	4.25633	21.8311	27.6463	21.7891	21.8306	40.0637	Group G	15.2174	9.20914	5.65143	3.79092	30482357	PF03386	PTHR33605,PTHR33605:SF3					AT5G25940.1		early nodulin-related	C:integral component of membrane
Glyma.17G196700	EM	1.22664	1.88618	1.94953	4.138	0.0505051	2.58839	1.76834	1.6542	2.40881	1.81361	Group G	20.7992	7.70045	2.07506	0.939638	30482544	PF13632	PTHR32044,PTHR32044:SF13		2.4.2.39,2.4.1.168			AT4G31590.1	ATCSLC05,ATCSLC5,CSLC05,CSLC5	Cellulose-synthase-like C5	C:integral component of membrane; F:glucomannan 4-beta-mannosyltransferase activity; P:mannosylation	EC:2.4.1.32	Glucomannan 4-beta-mannosyltransferase
Glyma.17G203500	EM	0	0	0.0466542	0.892447	0.0608735	0	0.217706	0.1973	0.0455164	0.0269395	Group B	6.61925	8.61871	15.2891	23.4053	30478475	PF16983	PTHR31970,PTHR31970:SF3					AT2G25680.1	MOT1	molybdate transporter 1	F:molybdate ion transmembrane transporter activity; P:molybdate ion transport; C:integral component of membrane
Glyma.17G211400	EM	0.416071	0.509993	1.32013	2.86252	1.89731	0.176598	0.175833	0.124346	0.220661	0.0521385	Group B	8.66171	13.4465	16.3533	20.921	30479867	PF02485	PTHR31042,PTHR31042:SF9				GO:GO:0016020,GO:GO:0008375	AT5G25330.1		Core-2/I-branching beta-1,6-N-acetylglucosaminyltransferase family protein	F:acetylglucosaminyltransferase activity; C:plasmodesma; C:membrane
Glyma.17G228400	EM	18.1415	19.0191	25.8574	50.3563	0.911877	41.6748	3.11881	8.38431	20.195	36.949	Group G	78.7146	44.5763	27.2018	11.9768	30482045	PF00173,PF00487	PTHR19353,PTHR19353:SF28	KOG4232	1.14.19.4	K13076	GO:GO:0006629	AT2G46210.1		Fatty acid/sphingolipid desaturase	P:lipid metabolic process; C:integral component of membrane; F:oxidoreductase activity; P:oxidation-reduction process
Glyma.17G231400	EM	8.12176	10.3686	10.0857	14.9485	1.37524	13.8289	6.90718	4.67078	15.4775	6.95949	Group G	22.4914	13.5052	9.73408	4.77263	30482305	PF02780,PF02779	PTHR11624,PTHR11624:SF76		1.2.4.1	K00162	GO:GO:0008152,GO:GO:0003824	AT2G34590.1		Transketolase family protein	F:catalytic activity; P:metabolic process
Glyma.17G234300	EM	0	2.00264	10.2693	26.7661	14.2898	0.0292617	0.184374	0	1.0262	0.251221	Group A	23.9574	30.0553	36.2286	70.4635	30481702		PTHR33595,PTHR33595:SF1					AT1G27461.1
Glyma.17G236500	EM	13.5092	6.65345	21.1325	46.9536	0.1218	2.76733	0.985551	1.9099	7.3139	3.05874	Group G	26.6081	17.1549	9.42998	5.33311	30480967		PTHR37249					AT5G01075.1		Glycosyl hydrolase family 35 protein
Glyma.17G248600	EM	0.204979	0.283757	0.879181	2.23328	0.340589	0.0829887	0.0772708	0.038992	0.718675	0.0405226	Group A	6.34464	7.62819	6.2343	7.29552	30478983	PF04678	PTHR13462,PTHR13462:SF17	KOG2966				AT5G42610.1		Protein of unknown function (DUF607)	C:mitochondrion; F:uniporter activity; C:integral component of membrane; P:mitochondrial calcium ion homeostasis; P:transmembrane transport
Glyma.17G248700	EM	0.0924692	0.405374	0.952705	1.99525	1.12031	0.0896004	0.198958	0.0431239	0.338666	0.0458155	Group E	2.06633	3.07867	2.8665	2.83823	30481722	PF04678	PTHR13462,PTHR13462:SF17	KOG2966				AT2G23790.1		Protein of unknown function (DUF607)	C:mitochondrion; F:uniporter activity; C:integral component of membrane; P:mitochondrial calcium ion homeostasis; P:transmembrane transport
Glyma.17G256000	EM	0.921107	64.3734	425.025	669.852	0.112419	0	0	0	0	0	Group G	231.752	151.042	50.7234	14.4898	30479581
Glyma.18G001200	EM	0	0.511228	3.02305	7.68991	0	0	0	0	0	0	Group G	4.65324	3.2502	0.977917	0.178744	30556246	PF02704	PTHR23201,PTHR23201:SF1					AT2G30810.1		Gibberellin-regulated family protein
Glyma.18G009200	EM	17.8084	26.0621	28.6654	57.9615	0.738429	50.2607	22.3523	24.9201	29.8301	18.9827	Group G	143.694	83.8489	51.3415	32.7307	30554911	PF13561	PTHR24322,PTHR24322:SF619	KOG1200	1.1.1.100	K00059		AT1G24360.1		NAD(P)-binding Rossmann-fold superfamily protein	F:3-oxoacyl-[acyl-carrier-protein] reductase (NADPH) activity; P:fatty acid biosynthetic process; F:NAD binding; P:oxidation-reduction process; F:3-oxo-glutaryl-[acp] methyl ester reductase activity; F:3-oxo-pimeloyl-[acp] methyl ester reductase activity	EC:2.3.1.85; EC:1.1.1.100	Fatty-acid synthase; 3-oxoacyl-[acyl-carrier-protein] reductase
Glyma.18G022600	EM	0.348755	0.692051	0.652939	1.11281	1.04734	0.140954	0.156623	0.739822	0.54995	0.0820856	Group A	3.4605	4.23374	3.94601	4.96093	30556144	PF04749,PF11204	PTHR31045,PTHR31045:SF4					AT5G05350.1		PLAC8 family protein	C:integral component of membrane
Glyma.18G029000	EM	3.28782	9.04586	20.1298	31.1965	0	1.49658	12.6226	6.02343	1.69468	0.880628	Group G	20.1959	14.8813	2.11321	0.577361	30556173	PF01490	PTHR22950,PTHR22950:SF260	KOG1303		K13946		AT2G38120.1	AUX1,MAP1,PIR1,WAV5	Transmembrane amino acid transporter family protein	P:amino acid transmembrane transport; C:plasma membrane; F:amino acid transmembrane transporter activity; C:integral component of membrane
Glyma.18G029900	EM	0.105003	3.435	12.3324	16.0823	0.148684	0.0286065	0.0424654	1.46215	0.0376612	0.368834	Group G	55.5084	51.533	33.7324	11.8473	30554902	PF02458	PTHR31896,PTHR31896:SF11		2.3.1.133		GO:GO:0016747	AT2G39980.1		HXXXD-type acyl-transferase family protein	F:transferase activity, transferring acyl groups other than amino-acyl groups
Glyma.18G031600	EM	0.388725	1.23032	3.76101	7.11266	0	0.812736	2.37103	3.98793	0.540034	1.70285	Group G	16.2163	9.78999	1.90797	0.303379	30555237	PF04788	PTHR31300,PTHR31300:SF2					AT5G05840.1		Protein of unknown function (DUF620)
Glyma.18G033800	EM	0.0903322	2.51754	2.58421	7.27561	0	0	0	0	0.358665	0	Group G	12.5896	7.56581	2.51171	0.845179	30556163	PF00854	PTHR11654,PTHR11654:SF128			K14638	GO:GO:0016020,GO:GO:0006810,GO:GO:0005215	AT2G37900.1		Major facilitator superfamily protein	C:integral component of membrane; F:transmembrane transporter activity; P:transmembrane transport
Glyma.18G043400	EM	1.84785	0.802821	1.49449	1.63724	1.03873	1.37638	0.286504	0.869361	0.587845	1.22429	Group B	0.697108	0.569873	1.02158	0.99417	30555345	PF13041	PTHR24015,PTHR24015:SF774					AT5G03800.1	EMB166,EMB175,emb1899	Pentatricopeptide repeat (PPR) superfamily protein	F:RNA binding; F:endonuclease activity; F:zinc ion binding; P:RNA modification; P:embryo development ending in seed dormancy; C:integral component of membrane; C:intracellular membrane-bounded organelle; P:nucleic acid phosphodiester bond hydrolysis
Glyma.18G057700	EM	32.9763	43.8797	40.9105	113.016	5.5311	69.0695	22.2491	21.5201	48.2821	28.9365	Group G	220.617	132.909	77.9851	37.5656	30555589	PF00698	PTHR10982	KOG2926	2.3.1.39	K00645		AT2G30200.1		catalytics;transferases;[acyl-carrier-protein] S-malonyltransferases;binding	F:[acyl-carrier-protein] S-malonyltransferase activity; C:cytoplasm; P:fatty acid biosynthetic process	EC:2.3.1.85; EC:2.3.1.39	Fatty-acid synthase; [Acyl-carrier-protein] S-malonyltransferase
Glyma.18G089400	EM	12.1062	10.2497	9.38321	15.1019	1.45021	20.2858	3.97028	4.61606	10.3005	6.41225	Group G	16.4104	9.44308	6.88175	4.32384	30554373	PF12327,PF00091	PTHR30314,PTHR30314:SF12		3.6.5.6	K03531	GO:GO:0003924	AT5G55280.1	ATFTSZ1-1,CPFTSZ,FTSZ1-1	homolog of bacterial cytokinesis Z-ring protein FTSZ 1-1	F:GTPase activity; F:GTP binding; C:microtubule; P:microtubule-based process; C:chloroplast; P:chloroplast fission; C:cell division site; P:cell division	EC:3.6.1.15	Nucleoside-triphosphate phosphatase
Glyma.18G097900	EM	0	1.04564	2.70825	10.5979	0	0.0973707	0	1.16507	0.408584	0.656494	Group G	14.2454	23.9705	4.24744	1.56557	30556008		PTHR11654,PTHR11654:SF90				GO:GO:0016020,GO:GO:0006810,GO:GO:0005215	AT4G21680.1	NRT1.8	NITRATE TRANSPORTER 1.8	C:integral component of membrane; F:transmembrane transporter activity; P:transmembrane transport
Glyma.18G100500	EM	0.0358428	0	0.166429	10.4916	0.395069	0.0282616	0.547033	2.43748	2.61211	0.802847	Group B	34.8263	63.172	79.7239	68.1839	30557537	PF00067	PTHR24298,PTHR24298:SF86				GO:GO:0055114,GO:GO:0020037,GO:GO:0016705,GO:GO:0005506	AT4G31500.1	ATR4,CYP83B1,RED1,RNT1,SUR2	cytochrome P450, family 83, subfamily B, polypeptide 1	F:iron ion binding; C:integral component of membrane; F:oxidoreductase activity, acting on paired donors, with incorporation or reduction of molecular oxygen, NAD(P)H as one donor, and incorporation of one atom of oxygen; F:heme binding; P:secondary metabolite biosynthetic process; P:oxidation-reduction process	EC:1.14.13	Acting on paired donors, with incorporation or reduction of molecular oxygen. The oxygen incorporated need not be derived from O(2)
Glyma.18G103000	EM	0.280816	16.635	21.4123	59.9101	0.036986	3.10617	1.33859	4.79673	7.1959	4.5708	Group G	51.7168	41.5879	17.3168	14.3405	30556371	PF14416,PF13839	PTHR32285,PTHR32285:SF47					AT2G30900.1	TBL43	TRICHOME BIREFRINGENCE-LIKE 43	C:Golgi apparatus; F:O-acetyltransferase activity; P:cell wall organization or biogenesis
Glyma.18G132100	EM	2.01292	0.67591	2.45558	64.222	0.147369	0	0	0	0.20935	0	Group B	66.3023	107.877	154.318	161.939	30554924	PF02704	PTHR23201,PTHR23201:SF18					AT5G14920.1		Gibberellin-regulated family protein
Glyma.18G156100	EM	8.15393	13.131	17.5848	53.7736	0.0497858	13.7413	12.009	7.548	21.4187	13.7701	Group G	79.8867	41.5095	21.4707	9.00718	30554460	PF13561	PTHR24322,PTHR24322:SF411	KOG0725	1.3.1.9	K00208		AT2G05990.2	ENR1,MOD1	NAD(P)-binding Rossmann-fold superfamily protein	F:enoyl-[acyl-carrier-protein] reductase (NADH) activity; F:enoyl-[acyl-carrier-protein] reductase (NADPH, B-specific) activity; P:oxidation-reduction process	EC:2.3.1.85; EC:1.3.1.9; EC:1.3.1.10	Fatty-acid synthase; Enoyl-[acyl-carrier-protein] reductase (NADH); Enoyl-[acyl-carrier-protein] reductase (NADPH, Si-specific)
Glyma.18G176700	EM	3.90746	2.93845	4.26231	5.90732	0.207801	3.21342	2.79145	1.00258	3.15668	1.12249	Group G	3.93403	4.66298	0.904126	0.419722	30557658		PTHR33544,PTHR33544:SF1					AT5G02440.1
Glyma.18G188900	EM	0.0100464	0.0383931	0	0.130979	0.0428748	0	0	0	0	0	Group G	1.05122	1.33314	1.27536	0.378669	30556383	PF00854	PTHR11654,PTHR11654:SF181			K14638	GO:GO:0016020,GO:GO:0006810,GO:GO:0005215	AT5G28470.1		Major facilitator superfamily protein	C:integral component of membrane; F:transmembrane transporter activity; P:transmembrane transport
Glyma.18G202900	EM	0.134538	0.351943	1.34854	3.26435	0.106854	0.208791	0.0460787	0.275749	1.40483	0.314255	Group A	4.23387	4.40445	4.09226	6.0329	30558770	PF14144	PTHR22952,PTHR22952:SF145				GO:GO:0043565,GO:GO:0006351	AT1G09950.1	RAS1	RESPONSE TO ABA AND SALT 1	P:transcription, DNA-templated; F:sequence-specific DNA binding
Glyma.18G211400	EM	5.14174	6.63131	7.54166	13.2809	2.45796	16.4314	7.57032	5.85082	12.3331	8.25858	Group G	26.4732	17.2745	10.6007	6.32716	30558305	PF02797,PF08545	PTHR18919,PTHR18919:SF90		2.3.1.180	K00648	GO:GO:0006633,GO:GO:0004315	AT1G62640.1	KAS III	3-ketoacyl-acyl carrier protein synthase III	F:3-oxoacyl-[acyl-carrier-protein] synthase activity; P:fatty acid biosynthetic process	EC:2.3.1.41; EC:2.3.1.85	Beta-ketoacyl-[acyl-carrier-protein] synthase I; Fatty-acid synthase
Glyma.18G214700	EM	0.509269	0.393186	0.911486	1.98511	0	0.100985	0	0.0324057	0.391747	0.403771	Group G	3.4869	0.939793	0.659309	0.320968	30555543	PF01823	PTHR33199,PTHR33199:SF5					AT1G29690.1	CAD1	MAC/Perforin domain-containing protein
Glyma.18G221000	EM	0.071501	0.910533	3.21377	6.55364	0	0.036183	0	0	0.0762742	0	Group G	3.95355	2.24711	0.540173	0.263731	30558055	PF03195	PTHR31529,PTHR31529:SF3					AT2G45420.1	LBD18	LOB domain-containing protein 18
Glyma.18G228200	EM	0.0485724	0.356735	1.33784	6.74414	0.943668	0	0.199195	0.554861	0.74509	0.110312	Group A	6.6443	9.59809	12.5772	19.1814	30556060	PF01988	PTHR31851,PTHR31851:SF4	KOG4473				AT2G01770.1	ATVIT1,VIT1	vacuolar iron transporter 1	F:iron ion transmembrane transporter activity; F:manganese ion transmembrane transporter activity; C:cell; P:intracellular sequestering of iron ion; C:integral component of membrane; P:cellular manganese ion homeostasis; P:iron ion transmembrane transport; P:cellular response to iron ion; P:manganese ion transmembrane transport
Glyma.18G232500	EM	9.53042	78.4214	141.825	284.773	0	0	0	0	0	0	Group G	65.581	50.5804	11.4223	1.09226	30556264	PF05938	PTHR31232					AT1G04645.1		Plant self-incompatibility protein S1 family
Glyma.18G242100	EM	0.162561	0.176683	7.08419	138.203	68.129	0	0.0705716	0	0.171322	0.125572	Group D	286.114	343.28	391.742	312.094	30556798	PF06775	PTHR21212,PTHR21212:SF0	KOG4200				AT5G16460.1		Putative adipose-regulatory protein (Seipin)	C:integral component of membrane; P:lipid storage
Glyma.18G243300	EM	1.58807	4.88324	5.25614	9.0373	5.39373	11.2232	5.81127	4.0451	5.13742	3.65697	Group G	26.3405	17.3752	9.17038	4.43816	30558207	PF13522,PF01380	PTHR10937,PTHR10937:SF0		2.6.1.16	K00820	GO:GO:0030246,GO:GO:0005975,GO:GO:1901137,GO:GO:0004360	AT3G24090.1		glutamine-fructose-6-phosphate transaminase (isomerizing)s;sugar binding;transaminases	F:glutamine-fructose-6-phosphate transaminase (isomerizing) activity; P:fructose 6-phosphate metabolic process; P:UDP-N-acetylglucosamine metabolic process; P:protein N-linked glycosylation; F:carbohydrate derivative binding	EC:2.6.1.16	Glutamine--fructose-6-phosphate transaminase (isomerizing)
Glyma.18G243500	EM	20.7422	18.96	21.1594	34.0619	1.86327	41.5787	8.57288	11.3863	25.7553	19.9556	Group G	31.8772	26.2479	16.3891	8.85443	30557082	PF00364	PTHR23151,PTHR23151:SF66		6.4.1.2	K02160		AT5G16390.1	BCCP,BCCP-1,BCCP1,CAC1,CAC1-A,CAC1A	chloroplastic acetylcoenzyme A carboxylase 1	F:acetyl-CoA carboxylase activity; P:fatty acid biosynthetic process; C:acetyl-CoA carboxylase complex; C:chloroplast	EC:6.4.1.2	Acetyl-CoA carboxylase
Glyma.18G249100	EM	0.699185	0.979813	4.96357	14.884	0.036682	0.891867	5.40321	6.51624	1.52217	10.7316	Group G	7.58509	5.62505	2.04637	3.19341	30557066	PF03208	PTHR19317,PTHR19317:SF15	KOG3142				AT1G55190.1	PRA1.F2,PRA7	PRA1 (Prenylated rab acceptor) family protein	C:integral component of membrane
Glyma.18G251500	EM	0.00909221	0	0.0512596	1.36345	0	0	0	0	0.1205	0.0225688	Group G	2.52317	2.07588	1.27291	0.538798	30557290	PF01764	PTHR31403,PTHR31403:SF8	KOG4569	3.1.1.32	K16818	GO:GO:0006629	AT2G44810.1	DAD1	alpha/beta-Hydrolases superfamily protein	P:lipid metabolic process; F:hydrolase activity
Glyma.18G261300	EM	0.0737728	1.16063	3.21011	5.56901	0.0518614	0.611156	0.0972075	0.0523534	0.863226	0.344294	Group G	9.02853	4.17343	1.57391	2.08222	30557836	PF02365	PTHR31744,PTHR31744:SF8				GO:GO:0006355,GO:GO:0003677	AT5G61430.1	ANAC100,ATNAC5,NAC100	NAC domain containing protein 100	F:DNA binding; C:nucleus; P:regulation of transcription, DNA-templated
Glyma.18G268600	EM	1.73741	2.06697	6.00884	22.5146	0.130177	1.27664	0.858267	0.728794	2.19881	0.769784	Group G	31.6162	21.8548	9.77658	3.38936	30557242	PF02458	PTHR31625,PTHR31625:SF5		2.3.1.115		GO:GO:0016747	AT3G29670.1		HXXXD-type acyl-transferase family protein	F:transferase activity, transferring acyl groups other than amino-acyl groups
Glyma.18G280000	EM	0	0.0673296	0.687535	0.975679	0	1.33713	0	0.111319	0.200022	0.0139847	Group G	1.38163	1.12354	0.421771	0.328447	30554982
Glyma.19G000900	EM	14.9438	11.9539	10.6379	25.3126	1.70318	29.6276	6.60593	6.79191	16.0751	7.3107	Group G	37.5509	22.1462	11.8647	8.32902	30514264	PF00022	PTHR11937,PTHR11937:SF218			K10355		AT3G12110.1	ACT11	actin-11	F:ATP binding
Glyma.19G009100	EM	6.11331	20.9093	47.409	460.073	2.0757	4.7224	66.9542	39.983	20.0597	47.8093	Group G	1215.17	1355.11	929.048	348.547	30511746	PF00389,PF02826	PTHR10996,PTHR10996:SF171	KOG0069	1.2.1.2	K00122	GO:GO:0055114,GO:GO:0051287,GO:GO:0016616,GO:GO:0008152	AT5G14780.1	FDH	formate dehydrogenase	C:mitochondrion; F:formate dehydrogenase (NAD+) activity; F:oxidoreductase activity, acting on the CH-OH group of donors, NAD or NADP as acceptor; P:formate catabolic process; F:NAD binding; P:oxidation-reduction process	EC:1.2.1.2	Acting on the aldehyde or oxo group of donors
Glyma.19G024500	EM	0.0531395	0.524631	2.75304	4.8007	0.355229	0.142633	0.0787162	0.453175	2.51447	0.219702	Group G	3.15701	2.22607	0.635902	0.824288	30511718	PF02365	PTHR31744,PTHR31744:SF8				GO:GO:0006355,GO:GO:0003677	AT5G61430.1	ANAC100,ATNAC5,NAC100	NAC domain containing protein 100	F:DNA binding; C:nucleus; P:regulation of transcription, DNA-templated
Glyma.19G038700	EM	2.32266	5.39572	5.08952	12.3248	0.070847	0.325847	2.161	3.74813	0.135746	1.67438	Group A	1.69495	1.55093	1.2914	2.9152	30514299		PTHR33228,PTHR33228:SF3					AT5G57685.1	ATGDU3,GDU3,LSB1	glutamine dumper 3	C:integral component of membrane
Glyma.19G046300	EM	2.74676	3.43629	5.64117	13.9304	0.838284	0.242185	2.13106	4.67109	1.29661	0.612568	Group F	32.5351	23.7742	15.8291	34.7985	30513751	PF03195	PTHR31304,PTHR31304:SF8					AT3G02550.1	LBD41	LOB domain-containing protein 41
Glyma.19G102800	EM	0.42098	1.49759	3.66227	7.33493	0.137087	0	0	0	0.319024	0	Group G	11.7428	7.983	5.30999	2.55499	30511357	PF00201	PTHR11926,PTHR11926:SF189		2.4.1.218	K08237	GO:GO:0016758,GO:GO:0008152	AT4G01070.1	GT72B1,UGT72B1	UDP-Glycosyltransferase superfamily protein	F:transferase activity, transferring glycosyl groups
Glyma.19G125200	EM	12.4775	13.6324	15.5169	27.676	3.00231	26.0402	9.64312	9.95724	13.2285	12.914	Group G	42.9841	28.9478	21.5011	11.4156	30515171	PF04117	PTHR11266,PTHR11266:SF40	KOG1944		K13347	GO:GO:0016021	AT5G19750.1		Peroxisomal membrane 22 kDa (Mpv17/PMP22) family protein	C:chloroplast envelope; C:integral component of membrane
Glyma.19G142800	EM	0	0.153196	0.205753	1.12089	0.0976117	0	0	0	0	0	Group G	2.47877	6.88219	1.67242	0.434598	30512554
Glyma.19G161700	EM	3.47704	2.58534	3.87576	5.97618	0.376533	3.05063	1.23734	1.25236	2.49141	0.832398	Group G	17.9996	12.2216	10.5553	3.94584	30511373	PF00097	PTHR10825,PTHR10825:SF28	KOG2660		K16277	GO:GO:0046872	AT2G30580.1	DRIP2	DREB2A-interacting protein 2
Glyma.19G164900	EM	0.0158195	0	0	15.4511	10.3251	0	0.0189189	0	0	0.194268	Group A	525.216	2784.22	2922.19	6186.25	30513451	PF00190	PTHR31189,PTHR31189:SF1				GO:GO:0045735	AT5G44120.3	ATCRA1,CRA1,CRU1	RmlC-like cupins superfamily protein	F:nutrient reservoir activity
Glyma.19G175100	EM	0.851789	2.90965	7.06991	6.31944	0.32785	6.35358	3.36339	6.59934	6.2695	3.85573	Group G	7.28332	10.1349	4.07907	3.97037	30514896	PF00403	PTHR22814,PTHR22814:SF16	KOG1603			GO:GO:0046872,GO:GO:0030001	AT5G02600.1		Heavy metal transport/detoxification superfamily protein	C:cytoplasm; P:metal ion transport; F:transition metal ion binding; P:cellular transition metal ion homeostasis
Glyma.19G186100	EM	208.098	480.904	548.605	1106.22	71.5066	290.3	420.084	365.385	524.847	497.858	Group G	1785.3	713.019	335.837	191.19	30514936	PF00230	PTHR19139,PTHR19139:SF52	KOG0223		K09873	GO:GO:0016020,GO:GO:0006810,GO:GO:0005215	AT2G36830.1	GAMMA-TIP,GAMMA-TIP1,TIP1;1	gamma tonoplast intrinsic protein	P:water transport; F:channel activity; P:glycerol transport; C:integral component of membrane; P:transmembrane transport
Glyma.19G190800	EM	50.714	37.8364	41.0765	100.626	3.27435	138.024	27.1468	26.4898	60.0171	66.9716	Group G	109.999	82.3516	52.0877	27.0898	30515086	PF00578	PTHR10430,PTHR10430:SF16	KOG0541	1.11.1.15		GO:GO:0055114,GO:GO:0016491,GO:GO:0016209	AT3G52960.1		Thioredoxin superfamily protein	C:cell; F:oxidoreductase activity; P:cell redox homeostasis; P:oxidation-reduction process
Glyma.19G194000	EM	0.0141008	0.409522	2.46834	9.80021	0.382132	0.246266	0.137984	0	0.295666	0.580391	Group G	11.3686	6.77238	2.93704	1.88724	30512415	PF14008,PF16656,PF00149	PTHR22953,PTHR22953:SF38	KOG1378	3.1.3.2		GO:GO:0016787	AT3G52780.1	ATPAP20,PAP20	Purple acid phosphatases superfamily protein	F:acid phosphatase activity; P:dephosphorylation; F:metal ion binding	EC:3.1.3.41; EC:3.1.3.2	4-nitrophenylphosphatase; Acid phosphatase
Glyma.19G197900	EM	0.0857927	0.105727	0.161541	0.763705	0.0565814	0.418852	0.319168	0	0.0944649	0.130027	Group G	2.12261	1.48309	0.619878	0.210846	30513164	PF10230	PTHR13390	KOG3975				AT3G11620.1		alpha/beta-Hydrolases superfamily protein	C:lipid droplet; P:lipid storage
Glyma.19G224600	EM	5.19728	5.53959	3.75928	5.94416	0	0.981583	1.88064	2.70052	0.710337	1.30071	Group G	16.0916	12.5996	3.07141	1.53831	30514741	PF00249	PTHR10641,PTHR10641:SF618			K09422		AT1G09540.1	ATMYB61,MYB61	myb domain protein 61	F:DNA-binding transcription factor activity, RNA polymerase II-specific; F:RNA polymerase II transcription regulator recruiting activity; C:nucleus; P:regulation of transcription by RNA polymerase II; P:regulation of stomatal movement; P:cell differentiation; F:sequence-specific DNA binding; F:transcription regulatory region DNA binding
Glyma.19G224900	EM	0.0417829	0.447286	0.194521	1.53326	0	0	0.0929292	1.45235	0.691427	0.085977	Group A	2.92513	3.08156	7.04726	11.2544	30511919
Glyma.19G231800	EM	0.517853	2.03274	5.67015	7.49155	0	1.27497	2.1911	1.81398	1.04158	3.29468	Group G	4.88222	2.92827	0.434806	1.16398	30513147	PF00561	PTHR10992,PTHR10992:SF907	KOG4178	3.3.2.10			AT3G05600.1		alpha/beta-Hydrolases superfamily protein	F:hydrolase activity
Glyma.20G011600	EM	0.120047	3.35787	42.5141	207.512	0	0	0	0	0	0	Group G	54.7499	35.1303	4.74018	0.0987542	30519543
Glyma.20G015600	EM	0.0198183	0.269199	2.72916	41.6388	0.522827	0.0918492	0.0556736	0	0.0257373	0.213887	Group G	47.418	37.9481	21.3173	3.76447	30521175	PF00450	PTHR11802,PTHR11802:SF30	KOG1282	3.4.16.5	K09645	GO:GO:0006508,GO:GO:0004185	AT1G15000.1	scpl50	serine carboxypeptidase-like 50	F:serine-type carboxypeptidase activity; P:proteolysis involved in cellular protein catabolic process	EC:3.4.21; EC:3.4.16	Acting on peptide bonds (peptidases); Acting on peptide bonds (peptidases)
Glyma.20G078000	EM	0.0708042	0.208819	4.08356	25.7005	7.05674	0	0.408248	0	0.10208	0.11726	Group A	4.71058	7.04348	37.1973	101.458	30522848
Glyma.20G090700	EM	0.00981706	1.12737	3.36143	8.07449	0.0408712	0.406856	1.63361	5.01737	2.32021	3.32582	Group G	19.0654	19.1733	5.00604	1.35597	30523431	PF00249	PTHR10641,PTHR10641:SF618	KOG0048		K09422		AT1G09540.1	ATMYB61,MYB61	myb domain protein 61	F:DNA-binding transcription factor activity, RNA polymerase II-specific; F:RNA polymerase II transcription regulator recruiting activity; C:nucleus; P:regulation of transcription by RNA polymerase II; P:regulation of stomatal movement; P:cell differentiation; F:sequence-specific DNA binding; F:transcription regulatory region DNA binding
Glyma.20G100700	EM	0.0383663	0.207751	0.322164	1.05842	0	0.305443	0.679467	0.484223	0.442286	1.22599	Group D	0.705516	0.835785	1.37947	0.712229	30519552		PTHR22930,PTHR22930:SF10					AT5G41980.1
Glyma.20G106200	EM	0.0876287	0.1655	1.52879	3.04185	1.84646	0.0256671	0.282978	0.0453501	0.165066	0.0230586	Group B	3.23562	9.5916	16.4219	22.8602	30523240	PF00324	PTHR11785,PTHR11785:SF338	KOG1287			GO:GO:0055085,GO:GO:0016020,GO:GO:0006810,GO:GO:0015171,GO:GO:0003333	AT1G31830.1		Amino acid permease family protein
Glyma.20G111000	EM	0.481974	0.128711	4.1857	584.731	25.6385	3.50411	0	0.266388	0.0871101	0.513701	Group B	1410.45	1798.55	2776.46	2017.32	30519470	PF11960,PF00487	PTHR32100,PTHR32100:SF16		1.3.1.35	K10256	GO:GO:0055114,GO:GO:0016717,GO:GO:0006629	AT3G12120.2	FAD2	fatty acid desaturase 2	P:lipid metabolic process; C:integral component of membrane; F:oxidoreductase activity, acting on paired donors, with oxidation of a pair of donors resulting in the reduction of molecular oxygen to two molecules of water; P:oxidation-reduction process	EC:1.14.19	Acting on paired donors, with incorporation or reduction of molecular oxygen. The oxygen incorporated need not be derived from O(2)
Glyma.20G114500	EM	16.0162	24.6185	30.3329	62.6819	2.45459	62.1731	18.0929	18.8798	30.4053	42.9092	Group G	177.212	103.132	50.6667	24.8027	30522572	PF02817,PF00364,PF00198	PTHR23151,PTHR23151:SF61	KOG0557	2.3.1.12	K00627	GO:GO:0016746,GO:GO:0008152	AT3G25860.1	LTA2,PLE2	2-oxoacid dehydrogenases acyltransferase family protein	P:metabolic process; F:transferase activity, transferring acyl groups
Glyma.20G126800	EM	9.75506	7.13189	6.35346	15.8461	5.19564	14.3283	0.406642	6.16719	7.17307	6.6882	Group A	12.0851	11.6233	13.0788	15.5746	30522475	PF04199	PTHR31118,PTHR31118:SF11		3.5.1.9		GO:GO:0019441,GO:GO:0004061	AT4G35220.1		Cyclase family protein	F:arylformamidase activity; P:tryptophan catabolic process to kynurenine	EC:3.5.1.9	Arylformamidase
Glyma.20G127100	EM	0.135768	14.2202	65.7143	101.623	0	0	0	0	0	0	Group G	24.6104	13.1777	1.23248	0.0670497	30521759
Glyma.20G130600	EM	0.945705	0.802256	2.15151	3.17877	2.52426	0.591816	2.62607	1.41428	1.47088	0.88116	Group G	3.53213	2.11502	0.891774	1.18681	30520929							AT1G66140.1	ZFP4	zinc finger protein 4	F:nucleic acid binding; C:nucleus
Glyma.20G131100	EM	32.3585	8.01823	11.4284	83.435	3.63349	36.5987	2.41253	0.474221	21.9072	8.79068	Group A	20.0797	16.7135	27.0916	34.4108	30519714	PF02704	PTHR23201,PTHR23201:SF15					AT2G14900.1		Gibberellin-regulated family protein
Glyma.20G148300	EM	1.62442	0.0200651	7.21808	2193	18.6888	0	0	0	0	0.213995	Group E	310.446	1105.16	1114.93	736.137	30521507	PF00190	PTHR31189,PTHR31189:SF3				GO:GO:0045735	AT3G22640.1	PAP85	cupin family protein	F:nutrient reservoir activity
Glyma.20G148400	EM	1.61979	0.0199078	7.5914	2173.97	19.7997	0	0	0	0	0.162364	Group E	653.612	1538.36	1493.92	1160.17	30520604	PF00190	PTHR31189,PTHR31189:SF3				GO:GO:0045735	AT3G22640.1	PAP85	cupin family protein	F:nutrient reservoir activity
Glyma.20G170500	EM	2.58697	1.34526	2.34256	5.27794	0.0277925	4.73895	3.69093	3.41874	3.62034	1.88196	Group G	34.3096	25.6094	19.5314	6.0221	30521424	PF03372	PTHR11200,PTHR11200:SF128	KOG0565	3.1.3.56			AT1G71710.1		DNAse I-like superfamily protein	F:phosphatidylinositol-4,5-bisphosphate 5-phosphatase activity; P:phosphatidylinositol dephosphorylation	EC:3.1.3.36; EC:3.1.3.41	Phosphoinositide 5-phosphatase; 4-nitrophenylphosphatase
Glyma.20G176300	EM	18.9773	17.3545	19.7803	29.7701	4.10889	40.1274	10.7091	9.17186	19.2969	14.9493	Group G	77.6973	49.3316	28.7444	14.7262	30521733	PF02817,PF00364,PF00198	PTHR23151,PTHR23151:SF61	KOG0557	2.3.1.12	K00627	GO:GO:0016746,GO:GO:0008152	AT1G34430.1	EMB3003	2-oxoacid dehydrogenases acyltransferase family protein	P:metabolic process; F:transferase activity, transferring acyl groups
Glyma.20G177000	EM	9.40488	12.8591	20.6602	28.0804	0	11.8186	1.37248	0.604218	6.351	6.22515	Group G	118.674	9.70583	1.75318	0.397945	30522163	PF12146	PTHR10794,PTHR10794:SF56	KOG1838	2.3.1.84	K13696		AT1G34340.1		alpha/beta-Hydrolases superfamily protein	C:integral component of membrane; F:hydrolase activity, acting on ester bonds; P:cellular lipid metabolic process
Glyma.20G185700	EM	1.59031	1.99517	3.34514	9.10759	0.146883	0.0644944	0.0323932	0.292992	0.979419	0.33167	Group G	34.0583	22.4039	4.10884	2.13331	30520705	PF05368	PTHR10366,PTHR10366:SF403		1.17.1.3	K13081		AT1G75290.1		NAD(P)-binding Rossmann-fold superfamily protein	F:leucoanthocyanidin reductase activity; P:oxidation-reduction process	EC:1.17.1; EC:1.17.1.3	Acting on CH or CH(2) groups; Leucoanthocyanidin reductase
Glyma.20G196600	EM	0.425969	0.211838	4.82411	529.576	20.0088	0	0	0	0	0.659582	Group D	416.675	709.873	621.571	422.852	30519675	PF01277	PTHR33203,PTHR33203:SF7				GO:GO:0016021,GO:GO:0012511	AT4G25140.1	OLE1,OLEO1	oleosin 1	C:extracellular region; C:monolayer-surrounded lipid storage body; C:integral component of membrane; P:lipid storage; P:sexual reproduction
Glyma.20G201500	EM	0.126804	0.191654	0.829907	2.62105	0.249804	0.00891626	0.0176681	0.0511855	1.17639	0.0377877	Group G	14.5129	7.90572	2.61749	0.745762	30523383	PF05664	PTHR31280,PTHR31280:SF1					AT2G33420.1		Protein of unknown function (DUF810)
Glyma.20G201600	EM	0.0163066	0.030993	0.894458	2.92919	0.0341613	0	0	0	0	0	Group G	3.16432	1.82071	0.57971	0.105315	30523320	PF03547	PTHR31651,PTHR31651:SF4	KOG2722			GO:GO:0055085,GO:GO:0016021	AT1G76520.1		Auxin efflux carrier family protein	C:integral component of membrane; P:transmembrane transport
Glyma.20G216000	EM	0.132707	1.71414	5.46354	10.7311	0.0617274	0.24154	0	0.0417091	0.439473	0.147562	Group G	17.2252	9.47137	2.31114	0.531707	30521270	PF16499	PTHR11452,PTHR11452:SF33	KOG2366	3.2.1.22	K07407		AT5G08370.1	AGAL2,AtAGAL2	alpha-galactosidase 2	P:carbohydrate metabolic process; C:plant-type cell wall; F:raffinose alpha-galactosidase activity	EC:3.2.1.22	Alpha-galactosidase
Glyma.20G217100	EM	0	0.0303659	0.848741	4.41435	0.233243	1.79589	0.885191	1.13779	0.82634	5.38974	Group G	6.35587	4.12415	2.86535	1.29879	30521675	PF02298	PTHR33021,PTHR33021:SF44				GO:GO:0009055	AT1G64640.1	AtENODL8,ENODL8	early nodulin-like protein 8	F:electron transfer activity; C:integral component of membrane; P:electron transport chain; C:anchored component of plasma membrane
Glyma.20G230100	EM	0.176868	0.550898	1.26054	3.91941	0.29873	0.0757713	0	0.303049	1.22205	0.0757655	Group G	6.40494	5.38345	5.89944	2.16024	30523333		PTHR20863,PTHR20863:SF29					AT4G25050.2	ACP4	acyl carrier protein 4	F:acyl binding; F:acyl carrier activity; C:cytosol; P:fatty acid biosynthetic process; P:lipid A biosynthetic process; F:phosphopantetheine binding
Glyma.20G242600	EM	0.0452281	5.33736	16.9729	50.8468	0	0	0	0	0	0.191766	Group G	41.6601	44.2559	16.6799	0.827879	30519625		PTHR35630
Glyma.20G248700	EM	0.469553	17.6312	97.0441	327.048	1.79239	3.09177	0	0	0.617652	0.38094	Group G	34.1646	15.2154	4.03509	0.455415	30521947	PF14368	PTHR33122,PTHR33122:SF5					AT5G48485.1	DIR1	Bifunctional inhibitor/lipid-transfer protein/seed storage 2S albumin superfamily protein	F:fatty acid binding; P:systemic acquired resistance
Glyma.U005800	EM	200.079	148.463	232.72	910.377	917.251	373.226	105.229	373.214	226.299	327.114	Group A	211.954	161.519	280.414	340.915	30549137
Glyma.U030500	EM	0.038092	1.57689	13.3252	36.8047	14.6522	0.0352837	0	0.0834823	0	0.174341	Group A	40.9678	47.1399	45.6665	75.956	30523545		PTHR33595,PTHR33595:SF1					AT1G27461.1
Glyma.U031300	EM	8.73983	7.40411	7.23589	11.8098	8.5015	4.65052	6.49006	6.22763	7.99495	9.94126	Group F	37.2908	25.3184	21.7922	37.9802	30523556	PF04836,PF05004	PTHR12354,PTHR12354:SF1	KOG2842				AT1G27760.3	ATSAT32,SAT32	interferon-related developmental regulator family protein / IFRD protein family
Glyma.U032600	EM	0.0171947	0	0.0627826	5.45681	4.06946	0.267706	0	0	0.141095	0.69134	Group D	18.9434	26.6925	33.2493	14.7371	30500024
Glyma.U037200	EM	0.0196531	0	3.20243	30.9523	0	0	0	0	0	0.0513835	Group G	1.32281	1.54016	0.652189	0.0938895	30482578	PF13419	PTHR12725,PTHR12725:SF72	KOG3109	3.1.3.74			AT5G02230.1		Haloacid dehalogenase-like hydrolase (HAD) superfamily protein	P:metabolic process; F:hydrolase activity
Glyma.01G017700	DS	8.27201	4.36592	9.18185	1.91596	182.321	8.3548	101.739	80.1193	25.8393	62.0556	Group A	2.12335	2.16975	1.73472	4.79005	30545017	PF04640	PTHR31065,PTHR31065:SF2					AT4G17900.1		PLATZ transcription factor family protein
Glyma.01G022900	DS	0.0508158	0.17381	0.293088	0.142519	4.19676	0.483217	1.25506	1.69174	0.83043	1.16344	Group E	0.472896	0.655905	0.72173	0.623932	30541516	PF07765	PTHR31631,PTHR31631:SF0					AT2G22560.1		Kinase interacting (KIP1-like) family protein	F:actin binding
Glyma.01G040900	DS	0.753486	1.35308	1.26038	0.58995	1.50215	0.0550341	0.543648	0.767449	0.278058	0.597396	Group B	1.95701	2.00085	3.12201	2.45606	30542976	PF00270,PF00271,PF04408,PF07717	PTHR18934,PTHR18934:SF117		3.6.4.13		GO:GO:0005524,GO:GO:0003676,GO:GO:0004386	AT1G32490.1	EMB2733,ESP3	RNA helicase family protein	P:mRNA splicing, via spliceosome; F:RNA binding; F:ATP-dependent RNA helicase activity; F:ATP binding; C:spliceosomal complex; C:cytoplasm	EC:3.6.1.3; EC:3.6.1.15	Adenosinetriphosphatase; Nucleoside-triphosphate phosphatase
Glyma.01G043400	DS	0.180505	0.477511	0.459582	4.35774	6.85081	0.047629	0.147166	0.0502909	3.74624	0.353423	Group B	23.8363	33.7222	43.2127	50.8781	30545287	PF00571	PTHR13780,PTHR13780:SF47	KOG1764				AT1G69800.2		Cystathionine beta-synthase (CBS) protein
Glyma.01G043500	DS	0	0.0722405	0.121348	0.118879	2.43422	0	0	0	0.2237	0.112501	Group A	0.376265	0.403109	0.531846	1.43476	30543253	PF13041,PF01535	PTHR24015,PTHR24015:SF687					AT2G02750.1		Pentatricopeptide repeat (PPR) superfamily protein
Glyma.01G079600	DS	3.6278	0.493148	1.43282	4.31666	19.5935	5.11325	0.554215	1.11206	13.5093	5.95128	Group D	0.689144	0.71481	1.52285	0.760655	30542576				2.7.7.27
Glyma.01G096000	DS	19.8147	34.5379	91.3794	12.2203	907.922	5.87875	50.7734	83.1978	26.1968	34.0408	Group A	6.29273	11.7097	9.14687	24.8596	30542229	PF04640	PTHR31065,PTHR31065:SF2					AT4G17900.1		PLATZ transcription factor family protein
Glyma.01G102600	DS	23.5153	42.2765	43.2961	40.2353	210.979	55.4239	96.1131	51.2054	47.4702	124.756	Group G	37.8387	25.0781	17.0217	8.31173	30541632	PF00248	PTHR11732,PTHR11732:SF223	KOG1577				AT2G37770.2		NAD(P)-linked oxidoreductase superfamily protein	F:alcohol dehydrogenase (NADP+) activity; P:oxidation-reduction process	EC:1.1.1.2	Alcohol dehydrogenase (NADP(+))
Glyma.01G123100	DS	0.0467328	0.196766	0.744263	2.01583	213.625	0.037742	0.832057	0.745674	10.7707	3.5727	Group A	1.0093	1.07279	3.93222	26.7407	30544503	PF01161	PTHR30289			K06910		AT5G01300.1		PEBP (phosphatidylethanolamine-binding protein) family protein
Glyma.01G123700	DS	0	0.160329	0.300716	0.203725	1.02548	0.462063	0.0625809	1.1934	0.120625	0.386233	Group D	1.68305	2.1795	3.58863	1.10921	30541618		PTHR31860,PTHR31860:SF3					AT1G71240.2		Plant protein of unknown function (DUF639)	C:integral component of membrane
Glyma.01G128200	DS	13.4306	10.3258	11.1738	3.20068	8.27983	3.71401	8.943	3.93874	10.2561	3.35965	Group C	4.89159	3.93355	5.39895	5.47816	30543181		PTHR24006,PTHR24006:SF478	KOG1947		K10268		AT5G01720.1		RNI-like superfamily protein
Glyma.01G141900	DS	0.171523	0.788162	1.16206	0.654388	53.7481	0.0955128	0.232945	0.247315	0.587689	1.54495	Group B	1.82955	2.60617	2.82555	3.05507	30544409	PF10248	PTHR13105,PTHR13105:SF8					AT2G45380.1
Glyma.01G145600	DS	0.164995	0.278765	0.0718953	0.0502579	3.6163	0	1.2892	1.79577	0.192583	1.23332	Group B	0.656754	0.484874	1.11219	1.08367	30542746		PTHR33388,PTHR33388:SF4					AT4G28840.1
Glyma.01G149000	DS	34.2851	37.1893	46.8827	45.5112	366.716	30.0357	87.3644	118.076	46.7183	49.9409	Group A	132.239	127.18	131.591	194.964	30542715	PF00069	PTHR24055,PTHR24055:SF192		2.7.11.22,2.7.11.23	K08829	GO:GO:0006468,GO:GO:0005524,GO:GO:0004672	AT4G19110.1		Protein kinase superfamily protein	F:protein serine/threonine kinase activity; F:ATP binding; C:nucleus; C:cytoplasm; P:protein phosphorylation; P:regulation of gene expression; P:intracellular signal transduction	EC:2.7.11	Transferring phosphorus-containing groups
Glyma.01G154300	DS	12.8244	11.1054	15.2089	6.82926	104.837	5.72156	10.0329	8.56279	12.216	8.7139	Group A	18.5644	18.467	20.4726	24.6792	30543007	PF10197	PTHR13151	KOG3794				AT4G19190.1		zinc knuckle (CCHC-type) family protein
Glyma.01G165300	DS	3.23064	5.00288	6.3436	4.44053	24.2468	2.771	8.08716	12.0364	5.21125	13.9953	Group A	2.45171	2.44475	2.37188	8.3774	30543935	PF00581	PTHR12231,PTHR12231:SF112	KOG1530				AT2G17850.1		Rhodanese/Cell cycle control phosphatase superfamily protein
Glyma.01G165600	DS	0.183379	0.754043	0.93185	0.439513	52.2172	0.458214	14.1925	6.51711	0.59957	2.9291	Group G	1.72176	2.45657	0.596155	0.468454	30543042	PF00314	PTHR31048,PTHR31048:SF3					AT4G36010.2		Pathogenesis-related thaumatin superfamily protein	C:integral component of membrane
Glyma.01G167700	DS	168.758	137.862	169.543	58.1181	197.711	14.3421	107.185	50.0713	139.034	41.498	Group A	46.1678	47.6788	51.2414	65.8625	30544815										C:integral component of membrane
Glyma.01G173000	DS	3.48109	5.03766	5.01219	3.63872	23.316	6.51599	4.94827	6.23187	7.16728	6.49159	Group G	15.5486	16.056	5.19017	4.32949	30541877	PF05705	PTHR12265,PTHR12265:SF11		2.7.7.3			AT2G18245.1		alpha/beta-Hydrolases superfamily protein
Glyma.01G177000	DS	0.0050278	0.0210485	0.570191	14.1528	43.129	0	0	0	3.3324	0.185165	Group B	236.601	590.458	644.841	706.1	30544485	PF00190	PTHR31189,PTHR31189:SF7				GO:GO:0045735	AT2G18540.1		RmlC-like cupins superfamily protein	F:nutrient reservoir activity
Glyma.01G186200	DS	0.0794985	0.119959	0.168597	0.316993	1.46219	0.054999	0.20276	0.0934943	0.168514	0.146074	Group B	1.64422	3.64719	5.59359	6.44864	30543108	PF00498	PTHR13789,PTHR13789:SF245	KOG2614	1.14.13.90		GO:GO:0005515	AT5G67030.1	ABA1,ATABA1,ATZEP,IBS3,LOS6,NPQ2,ZEP	zeaxanthin epoxidase (ZEP) (ABA1)	C:chloroplast; F:zeaxanthin epoxidase [overall] activity; P:abscisic acid biosynthetic process; C:membrane; P:secondary metabolite biosynthetic process; P:oxidation-reduction process; F:FAD binding	EC:1.14.13.90; EC:1.14.13	Acting on paired donors, with incorporation or reduction of molecular oxygen. The oxygen incorporated need not be derived from O(2); Acting on paired donors, with incorporation or reduction of molecular oxygen. The oxygen incorporated need not be derived from O(2)
Glyma.01G188500	DS	13.0175	22.4315	21.3185	13.3752	78.5019	57.7812	13.696	23.5056	15.8649	49.6213	Group A	9.31255	8.5114	8.75515	10.7319	30542584	PF00571	PTHR11911,PTHR11911:SF109					AT4G36910.1	CDCP2,LEJ2	Cystathionine beta-synthase (CBS) family protein	C:chloroplast; P:cell redox homeostasis
Glyma.01G189100	DS	12.9889	4.86569	4.52202	5.3464	19.7428	8.19398	18.4318	15.2397	11.5934	14.3954	Group G	14.0397	23.5838	11.8154	10.9564	30542172	PF10533,PF03106	PTHR31282,PTHR31282:SF33				GO:GO:0043565,GO:GO:0006355,GO:GO:0003700	AT2G23320.1	WRKY15	WRKY DNA-binding protein 15	F:DNA-binding transcription factor activity; C:nucleus; P:regulation of transcription, DNA-templated; F:sequence-specific DNA binding
Glyma.01G198700	DS	0.0627385	0.0681695	0.641955	2.6115	3.36504	1.29012	0	0	1.32441	1.66403	Group F	4.205	2.84777	2.97696	4.03384	30543731	PF13912	PTHR26374,PTHR26374:SF213					AT4G17810.1		C2H2 and C2HC zinc fingers superfamily protein	F:nucleic acid binding; C:nucleus
Glyma.01G202500	DS	133.69	186.092	210.613	139.051	574.678	55.5517	189.533	140.816	226.347	231.746	Group B	156.17	175.738	252.272	214.507	30544365	PF00025	PTHR24073,PTHR24073:SF474	KOG0094		K07893	GO:GO:0005525	AT2G44610.1	ATRAB6A,ATRABH1B,RAB6,RAB6A	Ras-related small GTP-binding family protein	F:GTPase activity; F:GTP binding; C:Golgi apparatus; C:cytosol; P:retrograde vesicle-mediated transport, Golgi to ER; P:intra-Golgi vesicle-mediated transport; P:retrograde transport, endosome to Golgi	EC:3.6.1.15	Nucleoside-triphosphate phosphatase
Glyma.01G212000	DS	8.0764	2.80009	3.80654	2.83832	86.8888	2.25654	4.11976	3.04427	1.42896	3.06382	Group A	6.56772	9.7876	15.5283	31.9095	30543836	PF08669	PTHR22602,PTHR22602:SF0					AT4G12130.1		Glycine cleavage T-protein family	C:mitochondrial matrix; P:iron-sulfur cluster assembly
Glyma.01G212200	DS	2.06641	1.59909	1.37725	1.30802	10.9228	1.42424	5.30202	4.80052	2.53845	4.11924	Group A	10.807	11.2566	10.4753	12.1841	30542742	PF00995	PTHR11679,PTHR11679:SF38			K15292	GO:GO:0016192,GO:GO:0006904	AT1G12360.1	KEU	Sec1/munc18-like (SM) proteins superfamily	P:vesicle docking involved in exocytosis
Glyma.01G218600	DS	0.0499376	0.749465	1.80641	2.82728	17.69	7.51443	0.508229	0.870449	6.03463	8.74966	Group G	5.33369	4.51878	1.64624	0.80329	30541536	PF03222	PTHR22950,PTHR22950:SF269			K15015	GO:GO:0003333	AT2G41190.1		Transmembrane amino acid transporter family protein	P:amino acid transmembrane transport; F:amino acid transmembrane transporter activity; C:integral component of membrane
Glyma.01G219400	DS	10.83	15.3492	27.5497	43.1651	105.707	23.0647	0.497876	2.26772	10.2812	18.4088	Group B	37.4174	59.7685	80.2396	88.3487	30543514	PF00578	PTHR11592,PTHR11592:SF42	KOG1651	1.11.1.12	K00432	GO:GO:0055114,GO:GO:0016491,GO:GO:0016209,GO:GO:0006979,GO:GO:0004602	AT4G11600.1	ATGPX6,GPX6,LSC803,PHGPX	glutathione peroxidase 6	F:glutathione peroxidase activity; P:response to oxidative stress; P:oxidation-reduction process; P:cellular oxidant detoxification	EC:1.11.1.9; EC:1.11.1.7	Glutathione peroxidase; Peroxidase
Glyma.01G222600	DS	2.98713	1.61144	3.90082	9.82315	14.5835	1.51825	0.50055	0.62229	1.4632	6.30102	Group A	4.49843	3.83015	4.71564	11.9672	30543540	PF04525	PTHR31087,PTHR31087:SF14					AT5G41590.1		Protein of unknown function (DUF567)
Glyma.01G225100	DS	0.0294816	1.30195	3.09134	2.48594	66.6713	0.0363491	0.164714	0.191381	0.0214419	5.48359	Group A	1.40516	0.744939	0.467117	6.03711	30543473	PF00481	PTHR13832,PTHR13832:SF294	KOG0698	3.1.3.16	K14497	GO:GO:0003824,GO:GO:0006470,GO:GO:0004722	AT2G29380.1	HAI3	highly ABA-induced PP2C gene 3	F:protein serine/threonine phosphatase activity; P:protein dephosphorylation; F:metal ion binding	EC:3.1.3.16; EC:3.1.3.41	Protein-serine/threonine phosphatase; 4-nitrophenylphosphatase
Glyma.01G225900	DS	19.8367	20.404	15.3893	28.3431	26.6222	30.4937	7.21063	7.38231	12.2293	7.55883	Group G	58.8597	38.458	27.9744	15.1493	30541753	PF02212,PF00350,PF01031	PTHR11566,PTHR11566:SF58				GO:GO:0005525,GO:GO:0003924	AT5G42080.1	ADL1,ADL1A,AG68,DL1,DRP1A,RSW9	dynamin-like protein	P:mitochondrial fission; F:GTPase activity; F:GTP binding; C:cytoplasm; F:microtubule binding	EC:3.6.1.15	Nucleoside-triphosphate phosphatase
Glyma.01G226900	DS	8.36764	4.9227	5.64015	4.74811	20.2469	5.73389	8.51964	6.5206	6.11724	4.70384	Group A	10.1848	9.04564	10.4425	12.0477	30541629	PF00349,PF03727	PTHR19443,PTHR19443:SF6		2.7.1.1	K00844	GO:GO:0016773,GO:GO:0005975,GO:GO:0005524,GO:GO:0046835,GO:GO:0005536,GO:GO:0004396,GO:GO:0001678	AT1G50460.1	ATHKL1,HKL1	hexokinase-like 1	P:cellular glucose homeostasis; F:glucokinase activity; F:ATP binding; F:glucose binding; C:cytosol; P:glycolytic process; F:fructokinase activity; F:mannokinase activity; P:carbohydrate phosphorylation; P:glucose 6-phosphate metabolic process	EC:2.7.1.7; EC:2.7.1.4; EC:2.7.1.2; EC:2.7.1.1	Mannokinase; Fructokinase; Glucokinase; Hexokinase
Glyma.01G227900	DS	4.45711	3.59859	11.3791	245.54	318.948	0.338539	0.372325	0.0471088	5.40469	0.263741	Group B	364.967	403.064	493.23	460.176	30543991	PF13561	PTHR24322,PTHR24322:SF257	KOG1205	1.1.1.146			AT4G10020.1	AtHSD5,HSD5	hydroxysteroid dehydrogenase 5	F:oxidoreductase activity; P:oxidation-reduction process
Glyma.01G238600	DS	1.76926	4.89976	3.9365	5.29184	187.711	4.88872	1.13192	0.834092	3.58773	1.98093	Group B	16.9148	24.324	28.7273	34.1601	30545303	PF00012	PTHR19375,PTHR19375:SF101	KOG0101		K09489		AT2G32120.1	HSP70T-2	heat-shock protein 70T-2	F:ATP binding; F:2-alkenal reductase [NAD(P)] activity; P:oxidation-reduction process	EC:1.3.1.74	2-alkenal reductase (NAD(P)(+))
Glyma.01G239000	DS	8.76811	6.05162	5.36867	5.57332	16.8789	4.07526	6.6176	5.00184	8.78928	4.31442	Group B	30.0831	31.5833	37.0816	44.2632	30543435	PF00571,PF00654	PTHR11689,PTHR11689:SF92			K05016	GO:GO:0055085,GO:GO:0016020,GO:GO:0006821,GO:GO:0005247	AT5G26240.1	ATCLC-D,CLC-D	chloride channel D	F:voltage-gated chloride channel activity; C:trans-Golgi network; C:integral component of membrane; P:chloride transmembrane transport
Glyma.01G239300	DS	1.57683	3.21813	2.16141	1.11479	3.94771	0.186219	0.393217	0.136204	0.519934	0.957192	Group G	1.09256	0.702596	0.430256	0.134041	30542158	PF00135	PTHR23024,PTHR23024:SF193	KOG1515	4.2.1.105,3.1.1.1			AT1G47480.1		alpha/beta-Hydrolases superfamily protein	C:cytosol; P:catabolic process; F:carboxylic ester hydrolase activity	EC:3.1.1.1	Carboxylesterase
Glyma.01G241500	DS	3.5493	1.93015	2.59726	2.34077	28.3274	4.09667	0.671684	4.11405	6.93546	3.67221	Group E	1.31733	2.25156	1.41199	1.58586	30543058		PTHR31412,PTHR31412:SF2					AT1G17870.1	ATEGY3,EGY3	ethylene-dependent gravitropism-deficient and yellow-green-like 3	C:integral component of membrane
Glyma.02G001400	DS	0.0920142	0.0609429	0.160426	0.504592	1.57895	0.245567	0.196142	0.215296	0.256882	0.433888	Group G	1.56779	0.532357	0.613806	0.223389	30507604	PF04564	PTHR22849,PTHR22849:SF25	KOG4642	6.3.2.19		GO:GO:0016567,GO:GO:0004842	AT1G76390.2		ARM repeat superfamily protein	F:ubiquitin-protein transferase activity; P:protein ubiquitination
Glyma.02G017200	DS	0.519845	0.523643	1.50124	0.615605	19.5004	3.97327	2.09873	0.770436	2.25244	2.23618	Group A	1.99226	1.6962	1.06353	2.44757	30511141	PF05406,PF00644,PF02877	PTHR10459,PTHR10459:SF59	KOG1037	2.4.2.30		GO:GO:0003950,GO:GO:0006471	AT4G02390.1	APP,ATPARP1,PARP1,PP	poly(ADP-ribose) polymerase	F:DNA ligase (ATP) activity; F:NAD+ ADP-ribosyltransferase activity; C:cytoplasm; P:lagging strand elongation; P:protein ADP-ribosylation; P:DNA ligation involved in DNA repair	EC:2.4.2.30; EC:6.5.1.1	NAD(+) ADP-ribosyltransferase; DNA ligase (ATP)
Glyma.02G018500	DS	3.21741	2.74614	3.43281	2.79676	14.1006	1.55903	3.45799	4.49779	4.37912	4.99219	Group A	2.2849	2.46836	2.19085	3.00304	30508244
Glyma.02G019800	DS	0.21675	1.49638	2.39612	0.452917	1.69955	1.05095	0.280767	0.166016	0.74471	0.298515	Group F	1.43729	0.804346	0.427002	1.30394	30509670	PF07714	PTHR27003,PTHR27003:SF43	KOG1187	2.7.11.1		GO:GO:0006468,GO:GO:0004672	AT1G14390.1		Leucine-rich repeat protein kinase family protein	F:transmembrane receptor protein tyrosine kinase activity; F:ATP binding; C:integral component of membrane; P:peptidyl-tyrosine phosphorylation	EC:2.7.10; EC:2.7.10.1; EC:2.7.11	Transferring phosphorus-containing groups; Receptor protein-tyrosine kinase; Transferring phosphorus-containing groups
Glyma.02G038300	DS	18.6414	10.7271	15.4793	6.61523	117.937	3.7313	13.3107	16.6276	13.4486	10.1117	Group A	12.1279	11.0396	10.6123	14.6877	30508837	PF08238	PTHR11102					AT1G70590.1		F-box family protein
Glyma.02G061800	DS	0	0	0.774788	29.2715	1226.96	0	1.09786	0	0	0	Group B	10.5403	36.7658	69.3283	62.1684	30510725
Glyma.02G072000	DS	3.13053	6.19695	5.08362	3.25049	42.3218	1.91587	4.07871	4.07695	5.06018	3.06421	Group B	6.17399	6.48535	8.27351	6.87629	30508155	PF04146	PTHR12357,PTHR12357:SF31	KOG1901				AT3G13460.1	ECT2	evolutionarily conserved C-terminal region 2	F:RNA binding
Glyma.02G072700	DS	69.1575	68.6982	97.3734	56.1147	247.562	31.9956	60.6848	57.6974	108.472	43.016	Group D	57.9626	68.8363	79.2616	55.0829	30508547	PF01652	PTHR11960,PTHR11960:SF18	KOG1669		K03259	GO:GO:0006413,GO:GO:0005737,GO:GO:0003743,GO:GO:0003723	AT5G18110.1	NCBP	novel cap-binding protein	F:translation initiation factor activity; C:cytoplasm; P:translational initiation
Glyma.02G076600	DS	0.354112	0.0527208	0.16682	8.8213	871.269	0	0.0681297	0.125411	0.375558	3.13595	Group A	2.4527	15.5928	302.893	2484.22	30508234	PF00011	PTHR11527,PTHR11527:SF133	KOG3591		K13993		AT1G53540.1		HSP20-like chaperones superfamily protein
Glyma.02G079300	DS	2.87412	3.64533	5.35967	3.02873	14.2691	0.654883	5.59058	7.05503	4.63361	3.55349	Group D	2.75994	3.21961	3.75579	2.39663	30506704		PTHR33401,PTHR33401:SF3					AT1G22790.2			P:response to light intensity
Glyma.02G108300	DS	13.0664	20.0927	31.4322	17.1617	172.183	5.0754	10.1911	24.7565	41.0238	10.5047	Group A	10.49	10.1334	9.16232	20.0662	30508980	PF13639	PTHR22763,PTHR22763:SF77		6.3.2.19		GO:GO:0008270,GO:GO:0005515	AT1G26800.1		RING/U-box superfamily protein	P:protein polyubiquitination; C:integral component of membrane; F:ligase activity; P:proteasome-mediated ubiquitin-dependent protein catabolic process; F:ubiquitin protein ligase activity
Glyma.02G118500	DS	7.60328	1.89003	3.38279	4.05415	22.4159	1.6367	6.31198	2.88088	7.32988	2.21128	Group E	24.3484	28.7372	29.0317	28.4154	30506226	PF16135,PF07897,PF16136	PTHR31413,PTHR31413:SF6				GO:GO:0007165	AT3G29575.1	AFP3	ABI five binding protein 3	P:signal transduction
Glyma.02G138200	DS	0.168728	1.02707	0.990007	4.45481	6.14323	2.09391	0.402891	0.756314	0.77714	0.498146	Group G	9.31291	2.47738	2.47395	1.32149	30511012										C:integral component of membrane
Glyma.02G141800	DS	14.2709	16.2388	18.4157	15.7875	81.9853	27.9134	25.8058	32.7507	25.851	40.5477	Group B	43.0291	48.4637	57.3545	53.6076	30509902	PF00070,PF02852	PTHR22912,PTHR22912:SF135		1.8.1.7	K00383	GO:GO:0055114,GO:GO:0016491,GO:GO:0045454	AT3G54660.1	ATGR2,EMB2360,GR	glutathione reductase	P:response to oxygen radical; F:glutathione-disulfide reductase activity; F:thioredoxin-disulfide reductase activity; C:mitochondrion; P:glutathione metabolic process; F:electron transfer activity; C:chloroplast stroma; P:electron transport chain; P:cell redox homeostasis; F:flavin adenine dinucleotide binding; F:NADP binding; P:cellular oxidant detoxification	EC:1.8.1.7; EC:1.8.1.9	Glutathione-disulfide reductase; Thioredoxin-disulfide reductase
Glyma.02G145700	DS	3.03806	0.471362	0.575588	48.1174	703.886	1.49008	0.546475	1.15962	2.39867	0.277982	Group B	231.197	1291.4	2444.87	3160.82	30507647	PF00190	PTHR31189,PTHR31189:SF3				GO:GO:0045735	AT3G22640.1	PAP85	cupin family protein	F:nutrient reservoir activity
Glyma.02G148400	DS	7.26168	8.91671	11.2257	5.60941	41.5546	2.56006	36.6314	13.0725	14.9579	26.3946	Group A	5.47413	4.74694	6.73291	9.68015	30507069	PF02567	PTHR13774,PTHR13774:SF17	KOG3033	5.3.3.17		GO:GO:0009058,GO:GO:0003824	AT4G02860.1		Phenazine biosynthesis PhzC/PhzF protein	P:biosynthetic process; F:isomerase activity
Glyma.02G155400	DS	17.7683	10.5439	12.0413	26.0019	62.1014	18.407	17.3493	20.2614	34.4	21.7394	Group B	16.3924	15.8666	19.3442	18.4645	30508546	PF09420	PTHR13243	KOG4771		K14839		AT1G02870.1			C:nucleolus; P:ribosomal large subunit biogenesis
Glyma.02G165400	DS	20.2837	33.4188	29.7506	22.0372	51.9761	17.5188	17.6711	20.9382	26.4214	19.7562	Group D	47.1692	57.8261	78.4772	53.7065	30508703	PF00270	PTHR24031,PTHR24031:SF283	KOG0340	3.6.4.13		GO:GO:0005524,GO:GO:0003676	AT2G28600.1		P-loop containing nucleoside triphosphate hydrolases superfamily protein	F:nucleic acid binding; F:ATP-dependent RNA helicase activity; F:ATP binding; C:nucleolus; C:cytoplasm; P:rRNA processing; P:RNA secondary structure unwinding	EC:3.6.1.3; EC:3.6.1.15	Adenosinetriphosphatase; Nucleoside-triphosphate phosphatase
Glyma.02G175700	DS	0.0654424	0.995804	0.83114	0.250977	12.7771	2.78994	4.57301	3.53256	2.40753	7.28254	Group B	0.204737	0.318963	1.06159	1.52262	30511041	PF00010	PTHR16223,PTHR16223:SF29				GO:GO:0046983	AT2G42280.1		basic helix-loop-helix (bHLH) DNA-binding superfamily protein	F:core promoter sequence-specific DNA binding; F:DNA-binding transcription activator activity, RNA polymerase II-specific; C:nucleus; P:positive regulation of transcription by RNA polymerase II; F:protein dimerization activity
Glyma.02G182600	DS	0.576816	1.05657	3.51456	4.02587	26.2158	0.339683	6.52815	5.01328	0.944186	1.23909	Group A	8.60732	9.01487	7.94495	9.92013	30509391	PF03763	PTHR31471,PTHR31471:SF14					AT2G41870.1		Remorin family protein
Glyma.02G185900	DS	16.7797	25.6844	25.4781	19.4024	68.1525	11.6227	25.3873	24.4138	35.7897	35.7634	Group A	27.5936	30.1168	28.8107	31.8228	30509630	PF08271,PF00382	PTHR11618,PTHR11618:SF27	KOG1597		K03124	GO:GO:0017025,GO:GO:0008270,GO:GO:0006355,GO:GO:0006352	AT3G10330.1		Cyclin-like family protein	F:translation initiation factor activity; C:nucleus; P:regulation of transcription, DNA-templated; P:translational initiation; F:TBP-class protein binding; F:metal ion binding; P:transcription preinitiation complex assembly
Glyma.02G191900	DS	0.387841	0.188389	1.09722	1.90145	30.9717	0.106584	0.091905	0.0368577	0.471033	0.0712863	Group A	1.44568	1.64839	1.70393	2.24064	30508991		PTHR12874,PTHR12874:SF11					AT5G04010.1		F-box family protein
Glyma.02G195500	DS	9.13087	6.99315	6.4328	3.93002	35.6849	4.29605	5.80318	9.13503	5.05424	3.06548	Group B	18.2016	18.132	21.5226	21.0909	30509028	PF00270,PF00271,PF07717,PF04408	PTHR18934,PTHR18934:SF100		3.6.4.13	K14442	GO:GO:0005524,GO:GO:0003676,GO:GO:0004386	AT2G35920.1		RNA helicase family protein	F:RNA binding; F:ATP-dependent RNA helicase activity; F:ATP binding; C:mitochondrion; P:RNA processing	EC:3.6.1.3; EC:3.6.1.15	Adenosinetriphosphatase; Nucleoside-triphosphate phosphatase
Glyma.02G196800	DS	19.8821	20.6373	21.7415	12.9453	72.2318	9.78616	17.7095	27.6122	25.1719	33.7488	Group A	12.3126	12.7203	11.0329	14.5508	30508881	PF04970	PTHR13943,PTHR13943:SF44					AT5G06370.1		NC domain-containing protein-related
Glyma.02G197300	DS	0.735504	1.56987	1.66156	0.930388	56.2594	0.12798	1.42119	1.60842	1.93156	0.907046	Group E	1.349	2.53517	2.51695	1.79064	30509421		PTHR36351,PTHR36351:SF1
Glyma.02G197700	DS	1.71357	2.1001	1.8508	2.61571	4.46734	1.06128	2.46204	1.75063	2.84572	2.20862	Group A	0.83177	0.454128	0.356045	1.01193	30511024	PF00076					GO:GO:0003676	AT1G32790.2	CID11	CTC-interacting domain 11	F:RNA binding; F:6-phosphofructokinase activity; C:integral component of membrane; P:carbohydrate phosphorylation; F:diphosphate-fructose-6-phosphate 1-phosphotransferase activity; P:glycolytic process through fructose-6-phosphate	EC:2.7.1.90; EC:2.7.1.11	Diphosphate--fructose-6-phosphate 1-phosphotransferase; 6-phosphofructokinase
Glyma.02G205000	DS	4.76596	0.929573	1.53774	2.07102	8.53568	4.25964	3.54005	4.79005	6.57912	2.02995	Group A	3.73377	4.34403	3.82927	4.57323	30508341							AT2G24030.1		zinc ion binding;nucleic acid binding	F:nucleic acid binding; F:zinc ion binding
Glyma.02G205600	DS	0.0373282	0.225775	0.650805	3.17959	472.275	0	0.0102106	0.0404559	0.0545876	3.75502	Group B	17.4109	61.9532	100.775	98.1388	30508393	PF00012	PTHR19375,PTHR19375:SF229			K03283		AT1G16030.1	Hsp70b	heat shock protein 70B	F:ATP binding; F:2-alkenal reductase [NAD(P)] activity; P:oxidation-reduction process	EC:1.3.1.74	2-alkenal reductase (NAD(P)(+))
Glyma.02G208500	DS	1.53653	1.75744	2.49118	1.14973	30.233	0.83439	8.57866	4.62113	3.25703	4.88391	Group B	1.00501	1.78088	2.02495	2.25473	30508585	PF00069	PTHR24343,PTHR24343:SF207	KOG0583	2.7.11.1	K14498	GO:GO:0006468,GO:GO:0005524,GO:GO:0004672	AT1G78290.2	SNRK2-8,SNRK2.8,SRK2C	Protein kinase superfamily protein	F:protein serine/threonine kinase activity; F:ATP binding; C:nucleus; C:cytoplasm; P:protein phosphorylation; P:intracellular signal transduction	EC:2.7.11	Transferring phosphorus-containing groups
Glyma.02G211200	DS	3.00178	2.51	2.20536	1.73052	4.91206	2.99295	1.54986	1.24918	1.8042	1.06492	Group D	4.88076	5.39558	6.6816	4.72171	30507383	PF00684,PF00226,PF01556	PTHR24078,PTHR24078:SF247	KOG0715		K03686	GO:GO:0051082,GO:GO:0031072	AT1G28210.2	ATJ1	DNAJ heat shock family protein	F:ATP binding; P:protein folding; P:response to heat; F:heat shock protein binding; F:metal ion binding; F:unfolded protein binding
Glyma.02G211300	DS	7.78321	8.36453	7.51932	10.7412	11.389	6.93238	9.01693	7.70315	7.33791	9.10034	Group F	9.41739	8.16873	8.68158	10.2988	30506810	PF01259	PTHR11609,PTHR11609:SF9	KOG2835	6.3.2.6	K01923		AT3G21110.2	ATPURC,PUR7,PURC	purin 7	F:phosphoribosylaminoimidazolesuccinocarboxamide synthase activity; P:'de novo' IMP biosynthetic process; C:chloroplast	EC:6.3.2.6	Phosphoribosylaminoimidazolesuccinocarboxamide synthase
Glyma.02G215300	DS	0.0267908	0.269085	0.395699	0.941322	130.296	0.0287203	0.791891	0	0.38885	0.550883	Group B	3.82104	3.78457	4.82358	4.96634	30508742	PF07714,PF14381	PTHR23257,PTHR23257:SF349		2.7.11.1		GO:GO:0006468,GO:GO:0004672	AT4G24480.1		Protein kinase superfamily protein	F:protein kinase activity; F:ATP binding; P:protein phosphorylation
Glyma.02G216200	DS	0.246078	0.14157	0.856074	6.51908	38.3667	0.471313	0	0	1.60565	2.89242	Group A	5.82188	7.95055	7.7294	9.95107	30508510							AT2G38465.1
Glyma.02G218600	DS	3.72011	5.41803	7.8832	4.80858	61.6846	1.57818	38.5598	32.455	4.16702	6.43339	Group A	13.9383	14.3182	18.9184	23.355	30508097	PF13347	PTHR19432,PTHR19432:SF38	KOG0637		K15378		AT1G09960.1	ATSUC4,ATSUT4,SUC4,SUT4	sucrose transporter 4	C:integral component of plasma membrane; F:sucrose transmembrane transporter activity; P:sucrose transport
Glyma.02G234800	DS	0.160264	0.348308	1.8458	3.49001	74.3387	1.04061	0.19795	0.73972	2.51488	0.913492	Group A	14.2859	17.1509	17.535	22.5636	30509650	PF14531,PF03822	PTHR24347,PTHR24347:SF167	KOG0583	2.7.11.1		GO:GO:0007165	AT5G58380.1	CIPK10,PKS2,SIP1,SNRK3.8	SOS3-interacting protein 1	F:protein serine/threonine kinase activity; F:ATP binding; P:protein phosphorylation; P:signal transduction; C:integral component of membrane	EC:2.7.11	Transferring phosphorus-containing groups
Glyma.02G244300	DS	0.364295	0.316977	0.425604	0.298293	9.30373	0.360096	2.94385	3.60223	0.501871	4.96349	Group D	0.719036	2.58914	1.80872	0.751372	30510997	PF00011	PTHR11527,PTHR11527:SF142			K13993		AT5G37670.1		HSP20-like chaperones superfamily protein
Glyma.02G252800	DS	0.151566	0.0757023	0	0.0475095	59.2923	0	0.452553	0	0	0.10482	Group A	0.0514391	0.692012	87.3435	317.534	30508614	PF00011	PTHR11527,PTHR11527:SF152			K13993		AT1G53540.1		HSP20-like chaperones superfamily protein
Glyma.02G254300	DS	10.6619	11.6745	12.2387	2.69718	30.0664	5.14308	17.1482	6.16927	17.0667	4.446	Group E	4.07723	5.40763	4.9846	5.36809	30510313		PTHR24006,PTHR24006:SF428	KOG1947		K13463		AT2G39940.1	COI1	RNI-like superfamily protein
Glyma.02G262500	DS	15.3193	30.0264	57.8485	27.3992	587.204	19.8691	148.165	131.759	25.1165	59.4089	Group A	16.4485	19.1627	14.4915	18.2375	30506456	PF00210	PTHR11431,PTHR11431:SF41	KOG2332	1.16.3.1	K00522	GO:GO:0008199,GO:GO:0006879,GO:GO:0006826	AT2G40300.1	ATFER4,FER4	ferritin 4	F:ferroxidase activity; C:cytoplasm; P:iron ion transport; P:intracellular sequestering of iron ion; F:ferric iron binding; P:oxidation-reduction process	EC:1.16.3.1; EC:1.16.3	Ferroxidase; Oxidizing metal ions
Glyma.02G265100	DS	1.61819	0.822376	0.72359	0.874559	8.19013	1.6582	2.11573	0.290074	2.35838	1.00103	Group B	5.4779	7.50443	11.7609	11.0388	30506893										C:integral component of membrane
Glyma.02G267000	DS	12.1528	63.3107	152.903	71.7271	1041.83	162.214	14.9026	24.7264	12.7695	31.0664	Group A	1.88773	2.39482	6.39433	11.0827	30507336
Glyma.02G287500	DS	1.46891	2.65363	2.51325	1.40724	2.61199	1.55155	0.841115	1.69396	1.98981	0.997986	Group G	3.24704	3.35436	1.93865	0.980138	30510726		PTHR35128,PTHR35128:SF1					AT3G58800.1			C:integral component of membrane
Glyma.02G288500	DS	0.653256	2.05718	3.60935	2.60321	76.0564	4.25831	3.6619	2.45822	6.18507	10.7795	Group A	3.00838	2.85912	2.96699	4.03605	30509042	PF00285	PTHR11739,PTHR11739:SF4		2.3.3.16,2.3.3.1	K01647	GO:GO:0046912	AT2G42790.1	CSY3	citrate synthase 3	P:tricarboxylic acid cycle; F:transferase activity, transferring acyl groups, acyl groups converted into alkyl on transfer
Glyma.02G296300	DS	10.714	13.0185	9.96544	8.63918	51.1671	3.5752	3.25107	5.651	7.57932	7.31998	Group A	27.9458	31.0208	40.8767	60.7737	30508781	PF00307	PTHR19961,PTHR19961:SF37				GO:GO:0005515	AT4G26700.2	ATFIM1,FIM1	fimbrin 1	C:cytoplasm; C:actin filament; C:actin filament bundle; F:actin filament binding; P:actin filament bundle assembly; P:actin filament network formation; P:actin crosslink formation
Glyma.02G299900	DS	0.205425	0.29197	0.398413	0.363436	12.903	0.341569	1.01074	0.664569	1.64472	0.857487	Group D	1.16643	1.64957	1.88514	1.68703	30507249	PF00291	PTHR10314,PTHR10314:SF35	KOG1481	4.4.1.8			AT1G55880.1		Pyridoxal-5\'-phosphate-dependent enzyme family protein	C:cytoplasm; P:cysteine biosynthetic process from serine; C:integral component of membrane; F:pyridoxal phosphate binding
Glyma.02G300400	DS	0.263188	0.605514	0.439552	7.54964	8.00209	0.113136	0.73207	1.10595	0.266307	0.304896	Group D	10.9938	18.992	23.7129	19.3421	30507697										C:integral component of membrane
Glyma.02G301800	DS	14.6979	26.2053	21.6159	2.67952	75.2422	2.44789	7.0768	29.6101	12.3977	13.0814	Group A	0.735033	0.995994	0.601123	1.32393	30510700	PF03169	PTHR22601,PTHR22601:SF8				GO:GO:0055085	AT4G26590.1	ATOPT5,OPT5	oligopeptide transporter 5	C:integral component of plasma membrane; P:oligopeptide transmembrane transport; F:oligopeptide transmembrane transporter activity
Glyma.03G001400	DS	3.15665	5.05638	5.94369	6.21504	36.1106	10.8501	3.27186	5.52891	5.77552	4.93539	Group A	12.4545	12.1961	11.9248	14.9326	30518337	PF16544	PTHR11208,PTHR11208:SF59	KOG1588		K14945		AT2G38610.1		RNA-binding KH domain-containing protein	F:RNA binding
Glyma.03G005200	DS	0.242569	1.17079	5.6716	21.5226	78.0479	1.20762	0.197791	0.65387	2.30199	0.689592	Group B	49.1907	60.3345	67.8582	79.5173	30515508	PF01554	PTHR11206,PTHR11206:SF102	KOG1347		K03327	GO:GO:0055085,GO:GO:0016020,GO:GO:0015297,GO:GO:0015238,GO:GO:0006855	AT1G33110.1		MATE efflux family protein	P:drug transmembrane transport; F:drug transmembrane transporter activity; F:antiporter activity; C:integral component of membrane
Glyma.03G011400	DS	2.88977	1.4875	1.07434	1.12016	6.6438	2.70076	0.942922	0.850994	1.58702	0.882395	Group A	3.04659	3.15198	3.49983	4.45752	30516796	PF02776	PTHR12549,PTHR12549:SF16		2.2.1.9,4.2.99.20,4.2.1.113		GO:GO:0030976	AT1G68890.1		magnesium ion binding;thiamin pyrophosphate binding;hydro-lyases;catalytics;2-succinyl-5-enolpyruvyl-6-hydroxy-3-cyclohexene-1-carboxylic-acid synthases	P:menaquinone biosynthetic process; F:thiamine pyrophosphate binding; F:2-succinyl-5-enolpyruvyl-6-hydroxy-3-cyclohexene-1-carboxylic-acid synthase activity	EC:2.2.1.9	2-succinyl-5-enolpyruvyl-6-hydroxy-3-cyclohexene-1-carboxylic-acid
Glyma.03G017000	DS	16.9878	16.352	20.4354	6.09862	37.5915	4.60686	16.2991	19.35	7.58893	7.17241	Group A	9.43157	7.72197	6.283	14.0619	30518545	PF14299	PTHR31960,PTHR31960:SF3					AT3G61060.1	AtPP2-A13,PP2-A13	phloem protein 2-A13
Glyma.03G026400	DS	0.420586	0.474653	0.388141	0.397019	0.843158	0.432823	0.491529	0.240785	0.594451	0.424075	Group D	2.18685	3.09088	4.36239	3.52697	30516616	PF06046	PTHR21292			K06110	GO:GO:0006887,GO:GO:0000145	AT1G71820.1	SEC6	SEC6	C:exocyst; F:SNARE binding; P:exocytosis; P:exocyst localization
Glyma.03G040100	DS	3.78719	3.02263	8.22145	15.4378	288.068	51.7718	2.07652	0.995795	26.0265	295.998	Group A	2.43376	2.73041	4.10277	6.23556	30516318	PF00234	PTHR33076,PTHR33076:SF14					AT2G38540.1	ATLTP1,LP1,LTP1	lipid transfer protein 1	P:lipid transport; F:lipid binding; C:membrane
Glyma.03G045000	DS	0.238065	0.0600945	0.146088	0.101435	0.433794	0.101207	0.221132	0.173264	0.142578	0.197901	Group E	0.738846	1.349	1.41968	0.993673	30517676		PTHR23155,PTHR23155:SF562					AT3G14460.1		LRR and NB-ARC domains-containing disease resistance protein	F:ADP binding
Glyma.03G052200	DS	0.439202	0.259668	0.343274	2.51874	113.135	0	1.65353	2.40345	3.70221	2.71271	Group A	3.26711	7.87702	13.0355	37.0041	30517544	PF01161	PTHR30289			K06910		AT5G01300.1		PEBP (phosphatidylethanolamine-binding protein) family protein
Glyma.03G060000	DS	1.11878	3.05362	2.73349	1.53198	11.3723	0.617007	10.7354	8.09906	1.14428	1.30063	Group A	1.36035	1.57506	1.05909	2.02735	30518909	PF13920	PTHR15315,PTHR15315:SF31	KOG1039				AT5G01520.1		RING/U-box superfamily protein	C:integral component of membrane
Glyma.03G066100	DS	2.1048	1.84934	1.30138	1.74842	12.632	4.96693	2.44748	7.97869	2.40222	4.12478	Group B	2.72228	2.74212	3.59953	3.20608	30515618	PF00252	PTHR11726,PTHR11726:SF15			K02866	GO:GO:0006412,GO:GO:0005840,GO:GO:0003735	AT1G66580.1	RPL10C,SAG24	senescence associated gene 24	F:structural constituent of ribosome; C:ribosome; P:translation; C:integral component of membrane
Glyma.03G083600	DS	2.14009	5.5012	1.83649	3.95215	55.4756	8.69606	6.30672	4.44606	6.67034	2.98124	Group B	4.07104	3.59389	4.8949	4.64938	30518423		PTHR24089,PTHR24089:SF388					AT2G33820.1	ATMBAC1,MBAC1	Mitochondrial substrate carrier family protein	C:integral component of membrane
Glyma.03G086000	DS	0.551153	1.56429	2.85372	4.89943	31.0436	3.53419	2.17664	3.77882	1.53916	1.95219	Group G	19.2452	12.4774	7.21965	4.65544	30515839	PF12710,PF00403,PF00122	PTHR24093,PTHR24093:SF315		3.6.3.4	K17686	GO:GO:0046872,GO:GO:0030001,GO:GO:0000166	AT1G63440.1	HMA5	heavy metal atpase 5	F:nucleotide binding; F:copper-exporting ATPase activity; F:calcium-transporting ATPase activity; F:copper ion binding; C:integral component of plasma membrane; C:intracellular membrane-bounded organelle; P:copper ion export; P:calcium ion transmembrane transport; P:ATP hydrolysis coupled cation transmembrane transport	EC:3.6.1.3; EC:3.6.3.8; EC:3.6.1.15; EC:3.6.3.4	Adenosinetriphosphatase; Calcium-transporting ATPase; Nucleoside-triphosphate phosphatase; Cu(2+)-exporting ATPase
Glyma.03G116600	DS	157.11	141.685	244.295	153.715	565.01	35.336	227.113	210.336	284.118	144.646	Group B	453.914	629.095	1007.65	745.822	30517992	PF00684,PF00226,PF01556	PTHR24078,PTHR24078:SF192	KOG0712		K09503	GO:GO:0051082,GO:GO:0031072	AT5G22060.1	ATJ2,J2	DNAJ homologue 2	F:ATP binding; P:protein folding; P:response to heat; F:heat shock protein binding; F:metal ion binding; F:unfolded protein binding
Glyma.03G123300	DS	45.0688	34.1727	56.0233	23.5616	151.125	32.9799	72.5746	77.1892	76.3997	52.3786	Group A	24.6568	24.6589	27.0653	30.6142	30516385	PF12752,PF01424	PTHR15672,PTHR15672:SF15	KOG2953			GO:GO:0003676	AT3G56680.1		Single-stranded nucleic acid binding R3H protein	F:nucleic acid binding
Glyma.03G129900	DS	9.274	10.0838	10.3296	7.2294	26.5875	6.27643	15.0359	14.7403	10.4873	12.5224	Group A	14.3586	13.7287	15.3429	16.626	30518855	PF09713	PTHR31871,PTHR31871:SF1		3.4.17.23			AT3G10250.1		Plant protein 1589 of unknown function
Glyma.03G133400	DS	12.4265	10.4842	9.39469	15.3939	40.2864	3.27489	9.55344	10.8773	9.03559	5.93875	Group A	9.53151	8.64474	11.3603	12.4971	30517533		PTHR37250,PTHR37250:SF1					AT5G04000.2
Glyma.03G137900	DS	11.0622	18.399	10.2144	1.51991	2149.41	0.955963	24.1192	1.25904	5.6929	15.6737	Group B	2.51865	3.16843	3.50527	4.19944	30515405	PF05691	PTHR31268,PTHR31268:SF9		2.4.1.82	K06617		AT3G57520.1	AtSIP2,SIP2	seed imbibition 2	F:catalytic activity
Glyma.03G141700	DS	2.05689	0.942164	0.74498	0.434393	52.12	0.968698	17.2042	6.79707	0.978472	10.0766	Group B	1.51159	1.57959	1.77599	2.03358	30517123	PF00010	PTHR16223,PTHR16223:SF29				GO:GO:0046983	AT2G42280.1		basic helix-loop-helix (bHLH) DNA-binding superfamily protein	F:core promoter sequence-specific DNA binding; F:DNA-binding transcription activator activity, RNA polymerase II-specific; C:nucleus; P:positive regulation of transcription by RNA polymerase II; F:protein dimerization activity
Glyma.03G144400	DS	0.576352	1.65097	5.01227	25.5421	10188.2	0	0.558302	0.123162	0.77617	34.5772	Group A	32.7564	44.2308	63.8108	249.459	30517272	PF03760	PTHR33493,PTHR33493:SF2				GO:GO:0009790	AT5G06760.1	LEA4-5	Late Embryogenesis Abundant 4-5	P:embryo development ending in seed dormancy
Glyma.03G151900	DS	4.67683	2.79818	4.00185	2.21827	11.613	7.82748	6.67693	7.04505	6.01208	3.67474	Group A	1.81355	2.02876	1.61298	2.0187	30517975	PF14543,PF14541	PTHR13683,PTHR13683:SF268	KOG1339	3.4.23.12		GO:GO:0006508,GO:GO:0004190	AT1G03220.1		Eukaryotic aspartyl protease family protein	F:aspartic-type endopeptidase activity; P:proteolysis; C:integral component of membrane; P:protein catabolic process	EC:3.4.23	Acting on peptide bonds (peptidases)
Glyma.03G152000	DS	2.29628	1.32098	1.48825	1.24947	45.7924	3.35507	3.88652	3.01169	3.68042	4.96547	Group A	3.30653	3.08996	4.1629	4.64366	30519065	PF00782,PF03919,PF01331	PTHR10367,PTHR10367:SF0	KOG2386	2.1.1.56	K13917	GO:GO:0008138,GO:GO:0006470,GO:GO:0004484,GO:GO:0006397,GO:GO:0006370	AT3G09100.2		mRNA capping enzyme family protein	F:mRNA guanylyltransferase activity; F:polynucleotide 5'-phosphatase activity; F:protein tyrosine phosphatase activity; C:nucleus; P:7-methylguanosine mRNA capping; F:protein tyrosine/serine/threonine phosphatase activity; P:peptidyl-tyrosine dephosphorylation; P:polynucleotide 5' dephosphorylation	EC:2.7.7.50; EC:3.1.3.16; EC:3.1.3.48; EC:3.1.3.33; EC:3.1.3.41	mRNA guanylyltransferase; Protein-serine/threonine phosphatase; Protein-tyrosine-phosphatase; Polynucleotide 5'-phosphatase; 4-nitrophenylphosphatase
Glyma.03G159000	DS	51.7744	7.60361	10.4217	27.3074	82.2224	32.5009	1.25774	10.1098	25.4276	26.9994	Group G	60.324	40.4556	18.613	9.32054	30516916	PF01764	PTHR31403,PTHR31403:SF7	KOG4569	3.1.1.32,3.1.1.26,3.1.1.3		GO:GO:0006629	AT2G30550.2		alpha/beta-Hydrolases superfamily protein	P:lipid metabolic process; F:hydrolase activity
Glyma.03G163500	DS	1.48551	0.0487519	0.0738892	2275.46	3672.79	0	0.019029	0	0.0132366	2.9094	Group B	40553.2	89771.2	120914	150877	30516693	PF00190	PTHR31189,PTHR31189:SF1				GO:GO:0045735	AT5G44120.3	ATCRA1,CRA1,CRU1	RmlC-like cupins superfamily protein	F:nutrient reservoir activity
Glyma.03G167800	DS	10.7657	13.8591	12.4426	7.83357	13.0975	3.29303	1.96821	3.79277	5.49027	1.64918	Group B	86.0114	102.001	121.901	126.552	30515346	PF00005,PF00664	PTHR24223,PTHR24223:SF189		3.6.3.44		GO:GO:0016887,GO:GO:0005524,GO:GO:0055085,GO:GO:0042626,GO:GO:0016021,GO:GO:0006810	AT1G04120.1	ABCC5,ATABCC5,ATMRP5,MRP5	multidrug resistance-associated protein 5	C:plant-type vacuole; F:ATP binding; C:vacuolar membrane; C:integral component of membrane; F:ATPase activity, coupled to transmembrane movement of substances; P:transmembrane transport	EC:3.6.1.3; EC:3.6.1.15	Adenosinetriphosphatase; Nucleoside-triphosphate phosphatase
Glyma.03G170300	DS	4.83721	2.30964	2.05205	0.418701	85.4579	7.72301	1.10369	4.24008	4.69831	6.25743	Group B	3.33451	4.55218	6.72792	10.1112	30518822	PF00010	PTHR12565,PTHR12565:SF108				GO:GO:0046983	AT2G20180.3	PIF1,PIL5	phytochrome interacting factor 3-like 5	F:protein dimerization activity
Glyma.03G189200	DS	0.0855078	0.0353653	0.105372	2.12169	2032.64	0	0.0343572	0	0	5.66264	Group A	0.290533	0.511057	2.20058	39.4908	30516727	PF02987	PTHR23241					AT3G53040.1		late embryogenesis abundant protein, putative / LEA protein, putative
Glyma.03G190100	DS	0.0747187	0.0475574	0.189084	1.68352	696.172	0.0762108	0	0.377869	8.88167	0.555366	Group B	0.253909	1.53206	3.90771	7.0632	30517316		PTHR12626,PTHR12626:SF7					AT3G10020.1
Glyma.03G204400	DS	14.4449	12.0525	15.5748	17.4315	97.0907	10.1576	9.75724	13.5833	27.2541	20.3118	Group A	46.1548	46.6407	47.9547	56.1983	30517048	PF13639	PTHR22763,PTHR22763:SF19	KOG1493		K19043	GO:GO:0008270,GO:GO:0005515	AT5G22000.2	RHF2A	RING-H2 group F2A	P:protein polyubiquitination; P:proteasome-mediated ubiquitin-dependent protein catabolic process; F:ubiquitin protein ligase activity
Glyma.03G213300	DS	1.51957	1.85692	6.45559	16.337	136.99	0.140053	0.379646	0.308512	3.16787	1.53041	Group D	23.216	42.7218	54.7744	44.1604	30515545	PF03073	PTHR10057,PTHR10057:SF0				GO:GO:0016021	AT2G47770.1	ATTSPO,TSPO	TSPO(outer membrane tryptophan-rich sensory protein)-related	C:Golgi apparatus; P:response to osmotic stress; C:integral component of membrane
Glyma.03G214800	DS	10.4673	6.32764	2.32475	0.39821	32.5389	2.53096	3.91589	0.275537	2.80753	14.9919	Group B	0.236461	0.490597	1.1823	1.42411	30515730	PF12695	PTHR11614,PTHR11614:SF88	KOG1455	2.3.1.22			AT3G62860.1		alpha/beta-Hydrolases superfamily protein	P:lipid metabolic process; C:membrane; F:acylglycerol lipase activity	EC:3.1.1.23; EC:3.1.1.1	Acylglycerol lipase; Carboxylesterase
Glyma.03G226800	DS	0.0930177	0.443894	1.72881	1.66115	72.6524	0.182846	0.435098	0	0.682496	4.13532	Group A	2.41112	3.49694	2.75275	3.67302	30516454	PF00067	PTHR24282,PTHR24282:SF53	KOG0157	1.14.13.173		GO:GO:0055114,GO:GO:0020037,GO:GO:0016705,GO:GO:0005506	AT3G14610.1	CYP72A7	cytochrome P450, family 72, subfamily A, polypeptide 7	F:acyl-CoA oxidase activity; F:monooxygenase activity; F:iron ion binding; F:oxidoreductase activity, acting on paired donors, with incorporation or reduction of molecular oxygen; F:heme binding; P:oxidation-reduction process	EC:1.3.3.6	Acyl-CoA oxidase
Glyma.03G231500	DS	1.16076	0.713898	0.397907	3.16041	16.138	8.02827	0.313138	0.198672	2.85968	7.75735	Group A	8.97754	10.1527	11.9451	15.4792	30517294	PF00472,PF03462	PTHR11075,PTHR11075:SF6				GO:GO:0006415,GO:GO:0003747,GO:GO:0016149,GO:GO:0005737	AT1G56350.1		Peptide chain release factor 2	F:translation release factor activity; P:translational termination
Glyma.03G231700	DS	14.1749	3.94493	4.44147	26.3238	60.6788	5.52433	25.484	9.75411	19.0773	19.3751	Group B	32.9727	39.2209	43.6271	48.6345	30519417	PF00582	PTHR31964,PTHR31964:SF28				GO:GO:0006950	AT3G62550.1		Adenine nucleotide alpha hydrolases-like superfamily protein	P:response to stress
Glyma.03G232700	DS	55.4013	25.0526	29.3434	30.2595	82.6484	23.3972	20.3151	42.9096	33.5516	43.9715	Group E	21.9432	31.7529	30.4736	28.6509	30517999	PF00226	PTHR24078					AT1G56300.1		Chaperone DnaJ-domain superfamily protein
Glyma.03G232900	DS	0.290399	0.188015	0.779911	2.04468	21.9897	0.496857	0.178625	3.87504	0.584192	0.780363	Group E	1.8734	2.84451	2.67929	2.3808	30516786	PF00320	PTHR10071,PTHR10071:SF178				GO:GO:0043565,GO:GO:0008270,GO:GO:0006355,GO:GO:0003700	AT5G49300.1	GATA16	GATA transcription factor 16	F:RNA polymerase II regulatory region sequence-specific DNA binding; F:RNA polymerase II transcription factor binding; F:DNA-binding transcription activator activity, RNA polymerase II-specific; F:chromatin binding; C:nucleus; C:transcription factor complex; F:zinc ion binding; P:cell differentiation; P:positive regulation of transcription by RNA polymerase II
Glyma.03G233100	DS	0.0606425	0.0437045	0.0803387	0.178105	2.95932	0.0729607	0.0476615	0.118015	0.863232	0.0390245	Group A	0.595497	0.779494	0.659257	1.02747	30517704	PF00307,PF00225	PTHR24115,PTHR24115:SF468	KOG0239	3.6.4.5	K10406	GO:GO:0005515,GO:GO:0008017,GO:GO:0007018,GO:GO:0005524,GO:GO:0003777,GO:GO:0005871	AT5G27000.1	ATK4,KATD	kinesin 4	F:microtubule motor activity; F:ATP binding; P:microtubule-based movement; F:microtubule binding	EC:3.6.1.15	Nucleoside-triphosphate phosphatase
Glyma.03G234400	DS	8.73795	17.2092	22.4499	30.0058	76.3076	29.844	0.265585	20.2224	37.0975	23.5493	Group B	56.7394	61.0278	78.1734	99.5762	30516813	PF00561	PTHR10992,PTHR10992:SF907	KOG4178	3.3.2.10			AT3G05600.1		alpha/beta-Hydrolases superfamily protein	F:catalytic activity
Glyma.03G239700	DS	0.0227737	0.0264527	0.155167	18.5375	237.848	0.0289217	0	0.0335762	0	1.00848	Group A	39.928	465.582	3646.78	11837.8	30518639	PF00026	PTHR13683,PTHR13683:SF268	KOG1339	3.4.23.12		GO:GO:0006508,GO:GO:0004190	AT1G03220.1		Eukaryotic aspartyl protease family protein	F:aspartic-type endopeptidase activity; P:proteolysis; P:protein catabolic process; F:identical protein binding; F:nutrient reservoir activity	EC:3.4.23	Acting on peptide bonds (peptidases)
Glyma.03G239800	DS	11.3875	7.66003	7.02439	5.40733	148.205	0.536777	1.60026	5.20707	7.41026	9.77905	Group A	5.24533	3.88235	3.56357	5.78447	30516538	PF00403	PTHR22814,PTHR22814:SF134	KOG1603			GO:GO:0046872,GO:GO:0030001	AT5G19090.1		Heavy metal transport/detoxification superfamily protein	C:cytoplasm; P:metal ion transport; F:transition metal ion binding; P:cellular transition metal ion homeostasis
Glyma.03G253900	DS	8.09697	2.44578	4.09355	2.54037	256.159	1.63851	17.5401	6.35115	8.40362	35.2709	Group B	1.55294	1.72879	2.02238	2.19755	30516250	PF14299	PTHR32278,PTHR32278:SF6					AT2G02230.1	AtPP2-B1,PP2-B1	phloem protein 2-B1
Glyma.03G254400	DS	1.64381	1.91002	1.10805	1.03747	4.57536	0.653672	1.93296	1.48644	2.3692	1.23101	Group E	0.473978	0.676303	0.70838	0.590871	30519198	PF00168	PTHR32246,PTHR32246:SF31				GO:GO:0005515	AT4G01200.1		Calcium-dependent lipid-binding (CaLB domain) family protein
Glyma.04G001600	DS	2.56463	2.05637	2.09041	1.77072	16.2466	10.2292	1.16558	2.11192	3.01086	5.23495	Group G	10.9582	10.1298	5.53098	2.52785	30487173	PF02272,PF07973,PF01411	PTHR11777,PTHR11777:SF14		6.1.1.7	K01872	GO:GO:0003676,GO:GO:0043039,GO:GO:0016876,GO:GO:0005524,GO:GO:0006419,GO:GO:0004813,GO:GO:0000166	AT5G22800.1	EMB1030,EMB263,EMB86	Alanyl-tRNA synthetase, class IIc	F:tRNA binding; F:alanine-tRNA ligase activity; F:ATP binding; C:mitochondrion; P:alanyl-tRNA aminoacylation; F:zinc ion binding; C:chloroplast	EC:6.1.1.7	Alanine--tRNA ligase
Glyma.04G003300	DS	2.27559	1.44038	2.06448	2.6485	4.99337	2.5317	4.74899	2.72253	1.20484	3.05583	Group F	2.22777	0.519997	0.452875	1.6644	30487140	PF13561	PTHR24322,PTHR24322:SF498	KOG0725	1.1.1.223,1.1.1.243			AT2G47140.1		NAD(P)-binding Rossmann-fold superfamily protein
Glyma.04G008600	DS	3.18111	3.27132	3.69186	2.16077	25.0696	0.453353	16.6988	2.50421	1.75274	12.9568	Group B	4.48042	4.90413	5.99054	5.45527	30489906	PF03171,PF14226	PTHR10209,PTHR10209:SF107	KOG0143	1.14.11.32		GO:GO:0055114,GO:GO:0016491	AT5G20400.1		2-oxoglutarate (2OG) and Fe(II)-dependent oxygenase superfamily protein	F:oxidoreductase activity; F:metal ion binding; P:oxidation-reduction process
Glyma.04G009800	DS	29.2464	44.4474	42.9785	39.193	220.265	39.3025	25.0603	21.5865	34.4269	37.0778	Group F	34.415	14.6566	12.1514	21.9162	30488208	PF00459	PTHR20854,PTHR20854:SF38	KOG2951	3.1.3.25,3.1.3.15,3.1.3.93	K18649	GO:GO:0046854	AT4G39120.1	HISN7,IMPL2	myo-inositol monophosphatase like 2	F:histidinol-phosphatase activity; P:dephosphorylation; P:phosphatidylinositol phosphorylation	EC:3.1.3.15; EC:3.1.3.41	Histidinol-phosphatase; 4-nitrophenylphosphatase
Glyma.04G009900	DS	0.297823	1.30687	18.0819	128.367	4366.57	0.105919	0.120526	0.114983	0.606475	9.50327	Group B	191.571	333.306	375.634	426.732	30488509	PF00257	PTHR33346				GO:GO:0009415,GO:GO:0006950	AT2G21490.1	LEA	dehydrin LEA	C:cytosol; P:response to water deprivation; P:cold acclimation; P:response to abscisic acid
Glyma.04G012700	DS	37.876	27.7564	46.6707	42.2344	131.231	44.0809	140.302	60.7488	40.9534	63.3959	Group D	44.8173	55.5869	62.9709	55.1888	30489437	PF00076	PTHR24012				GO:GO:0003676	AT2G21660.1	ATGRP7,CCR2,GR-RBP7,GRP7	cold, circadian rhythm, and rna binding 2	F:RNA binding
Glyma.04G018700	DS	0	0.0341771	1.10763	9.62898	292.222	0	0.0459024	0.271826	0.0312789	0.202577	Group B	6.74654	13.6307	17.9392	17.7647	30490346							AT5G42290.1		transcription activator-related
Glyma.04G019900	DS	6.47007	4.70211	8.31933	3.11378	17.7197	2.55964	5.62004	8.74386	9.04092	4.56842	Group G	2.85189	2.45041	1.60413	0.730382	30491017	PF00646,PF03478	PTHR11102,PTHR11102:SF101				GO:GO:0005515	AT2G17030.1		F-box family protein with a domain of unknown function (DUF295)
Glyma.04G024000	DS	1.47989	0.796156	1.60586	0.679956	6.01115	3.97862	2.50455	1.04517	5.54935	3.53773	Group A	0.629488	0.634286	1.02221	1.55147	30490957		PTHR37614
Glyma.04G029900	DS	0.129846	0.194461	0.241624	0.582606	4.1606	1.79406	1.8511	0.5202	0.718893	2.15851	Group A	2.02006	1.90887	2.23112	2.43506	30491145	PF03765,PF00650	PTHR23324,PTHR23324:SF43	KOG1471				AT4G39170.1		Sec14p-like phosphatidylinositol transfer family protein
Glyma.04G030900	DS	0.466395	7.86671	18.2804	4.4169	1561.65	0.0544888	31.5302	17.6849	6.53546	51.6746	Group A	1.87075	2.75416	6.89267	32.1796	30489012		PTHR33872,PTHR33872:SF2					AT1G19530.1
Glyma.04G032400	DS	1.9716	0.764349	1.93434	1.20265	6.08887	0.899304	3.68356	0.115229	4.19855	1.61679	Group B	2.74992	4.45806	6.94559	6.59178	30489269		PTHR37615,PTHR37615:SF1
Glyma.04G040000	DS	0.21788	0.333884	0.936437	0.865519	45.0536	0.0862283	28.857	0.869473	0.838323	12.7165	Group G	1.1023	1.39396	0.26614	0	30487395	PF02458	PTHR31896		2.3.1.133		GO:GO:0016747	AT5G42830.1		HXXXD-type acyl-transferase family protein	F:transferase activity, transferring acyl groups other than amino-acyl groups
Glyma.04G041200	DS	0.0958619	3.17905	6.96371	1.01631	66.2378	0.0675498	26.3472	29.3472	3.77787	16.8432	Group A	0.435539	0.593447	0.611917	2.07771	30489931	PF00847	PTHR31729,PTHR31729:SF0			K09286	GO:GO:0006355,GO:GO:0003700	AT2G23340.1	DEAR3	DREB and EAR motif protein 3	F:DNA binding; F:DNA-binding transcription factor activity; C:nucleus; P:regulation of transcription, DNA-templated
Glyma.04G042300	DS	0.93811	3.70455	10.3304	10.0219	66.6536	0.216377	3.29632	6.28228	3.25245	2.51588	Group A	7.85507	12.5205	6.40896	10.9542	30488526	PF00249	PTHR10641,PTHR10641:SF556			K09422		AT4G37260.1	ATMYB73,MYB73	myb domain protein 73	F:DNA-binding transcription factor activity, RNA polymerase II-specific; F:RNA polymerase II transcription regulator recruiting activity; C:nucleus; P:regulation of transcription by RNA polymerase II; P:cell differentiation; F:sequence-specific DNA binding; F:transcription regulatory region DNA binding
Glyma.04G051900	DS	16.8428	9.36122	23.1353	13.3765	99.9436	3.32816	13.4332	20.7443	19.5475	15.1389	Group A	7.69106	7.29097	7.17487	11.9667	30490858	PF00462	PTHR10168,PTHR10168:SF56	KOG1752		K03676	GO:GO:0045454,GO:GO:0015035,GO:GO:0009055	AT4G33040.1		Thioredoxin superfamily protein
Glyma.04G052000	DS	20.6381	8.33377	6.15656	7.69805	16.5093	2.047	0.990802	4.25484	6.0712	0.745553	Group B	24.3261	39.8235	52.1838	64.62	30487472	PF00447	PTHR10015,PTHR10015:SF186	KOG0627		K09419	GO:GO:0043565,GO:GO:0006355,GO:GO:0005634,GO:GO:0003700	AT2G26150.1	ATHSFA2,HSFA2	heat shock transcription factor A2	F:DNA-binding transcription factor activity; C:nucleus; P:regulation of transcription, DNA-templated; F:sequence-specific DNA binding
Glyma.04G054600	DS	5.46338	5.06846	8.10459	2.34256	8.82982	0.474351	5.84245	2.18826	3.75381	1.19124	Group A	1.66299	1.36127	1.36554	3.69442	30488973	PF00153	PTHR24089,PTHR24089:SF319	KOG0765		K15121		AT1G72820.1		Mitochondrial substrate carrier family protein	C:mitochondrial inner membrane; P:mitochondrial transport; F:transmembrane transporter activity; C:integral component of mitochondrial outer membrane; P:transmembrane transport
Glyma.04G059100	DS	2.7404	2.82062	2.81935	3.6847	9.86985	3.54648	2.01251	2.30431	3.25448	2.1447	Group A	6.51769	6.38859	7.08026	9.77033	30489930	PF03109	PTHR10566,PTHR10566:SF70	KOG1236	3.6.3.46	K08869		AT5G24970.2		Protein kinase superfamily protein
Glyma.04G059200	DS	0.317029	0.168934	0.326953	0.0827604	0.384384	0.110779	0	0.14034	0.0453523	0.1482	Group B	2.17056	2.58506	3.63546	4.64179	30487876
Glyma.04G065400	DS	9.11071	8.34522	12.6701	9.75482	57.0189	0.872882	3.14608	3.26538	4.76392	1.61559	Group G	9.67547	3.56128	2.75062	2.31932	30488233		PTHR35834,PTHR35834:SF1
Glyma.04G075400	DS	1.40415	1.85776	4.12907	2.05314	24.0286	2.44835	17.1537	15.0913	4.65469	9.35477	Group A	2.93558	3.08591	2.31548	3.72144	30490532		PTHR22937,PTHR22937:SF53					AT5G24870.1		RING/U-box superfamily protein
Glyma.04G076900	DS	1.56039	4.23011	4.5788	4.05179	40.7295	1.6089	2.97297	8.50594	11.8817	14.5526	Group A	4.31327	4.66595	4.91792	6.86759	30488189	PF07649,PF13905	PTHR13871,PTHR13871:SF38	KOG2501	1.8.1.8	K17609	GO:GO:0055114,GO:GO:0047134	AT4G31240.2		protein kinase C-like zinc finger protein	F:thioredoxin-disulfide reductase activity; C:nucleus; C:cytoplasm; P:cell redox homeostasis; P:cellular oxidant detoxification	EC:1.8.1.9	Thioredoxin-disulfide reductase
Glyma.04G077700	DS	22.3611	19.5304	19.5496	9.30317	27.0509	4.57989	10.7135	12.7744	18.6296	10.3577	Group F	10.5179	7.16983	8.24267	9.89916	30487682		PTHR35510					AT5G35320.1
Glyma.04G082500	DS	9.05911	14.6871	15.2599	11.5584	17.8277	8.32207	2.1702	4.67389	9.12262	7.27316	Group A	21.3158	24.1844	24.2393	25.6019	30491101	PF14249	PTHR35309,PTHR35309:SF2		5.5.1.24	K09834	GO:GO:0009976	AT4G32770.1	ATSDX1,VTE1	tocopherol cyclase, chloroplast / vitamin E deficient 1 (VTE1) / sucrose export defective 1 (SXD1)	F:tocopherol cyclase activity
Glyma.04G084200	DS	1.2236	0.855553	0.89059	0.822105	1.9831	0.505684	0.420966	0.403974	0.646049	0.46666	Group B	7.78477	8.06089	10.946	11.1053	30487446	PF01709	PTHR12532,PTHR12532:SF0	KOG2972				AT2G25830.1		YebC-related
Glyma.04G095400	DS	0.17327	0.0597555	0.0882243	0.036798	0.416612	0.213515	0.227747	0.0750901	0.331994	0.0751077	Group D	1.09448	1.286	1.60323	1.1063	30488427
Glyma.04G099000	DS	1.56421	1.14418	0.928718	0.662097	14.1012	3.60483	1.49712	1.4647	1.71866	1.39519	Group A	1.43498	1.00763	1.01059	2.61317	30491315	PF01702	PTHR21148,PTHR21148:SF22		2.4.2.29	K00773	GO:GO:0008616,GO:GO:0008479,GO:GO:0006400				C:cytoplasm; F:queuine tRNA-ribosyltransferase activity; F:metal ion binding; P:tRNA-guanine transglycosylation	EC:2.4.2.29	tRNA-guanine(34) transglycosylase
Glyma.04G128700	DS	10.0322	11.6173	10.3679	5.36767	33.9298	4.25149	6.13473	4.79718	8.14303	5.58666	Group A	11.6016	8.61828	6.92286	16.1442	30489246	PF03031	PTHR12210,PTHR12210:SF74		3.1.3.16	K17616		AT5G46410.2	SSP4	SCP1-like small phosphatase 4	F:phosphoprotein phosphatase activity; P:protein dephosphorylation	EC:3.1.3.16; EC:3.1.3.41	Protein-serine/threonine phosphatase; 4-nitrophenylphosphatase
Glyma.04G128900	DS	0.219116	0.610455	0.105128	0.574257	0.980034	0.150092	0	0	0.286735	0.143497	Group D	0.60809	0.853407	1.34318	0.78215	30487539										C:integral component of membrane
Glyma.04G130200	DS	6.32037	2.68848	3.85321	2.9836	10.1242	1.24633	2.88166	2.65947	4.50108	2.63842	Group B	3.0666	2.70218	3.94674	3.71911	30489197	PF00673	PTHR11994,PTHR11994:SF14					AT2G42740.1	RPL16A	ribosomal protein large subunit 16A	F:structural constituent of ribosome; C:ribosome; P:translation
Glyma.04G136400	DS	0.0389701	0.580632	0.926571	0.780388	1.67323	0.0393206	0	0	0.0271421	0.369191	Group A	0.425007	0.628244	0.507703	0.798051	30487645	PF09585	PTHR34784					AT1G29040.1
Glyma.04G176600	DS	7.63011	11.4303	12.5313	5.58101	31.6186	2.90787	5.98975	5.55252	6.48885	2.54105	Group A	19.46	17.2255	16.2569	22.2367	30490986	PF01762,PF00337	PTHR11214,PTHR11214:SF126	KOG2287	2.4.1.134		GO:GO:0016020,GO:GO:0008378,GO:GO:0006486,GO:GO:0030246	AT5G62620.1		Galactosyltransferase family protein	C:Golgi apparatus; P:protein glycosylation; F:galactosyltransferase activity; C:integral component of membrane; F:carbohydrate binding
Glyma.04G183100	DS	0.522857	0.538187	1.04008	1.57297	38.2012	1.28215	0.468325	4.70462	1.70237	3.31336	Group A	3.93528	6.87955	12.7866	76.5942	30487499	PF12174	PTHR32263,PTHR32263:SF6					AT1G23550.1	SRO2	similar to RCD one 2	F:NAD+ ADP-ribosyltransferase activity	EC:2.4.2.30	NAD(+) ADP-ribosyltransferase
Glyma.04G187000	DS	22.2383	26.6404	24.7218	19.2504	24.6614	18.0335	9.29002	8.56454	17.2705	9.91644	Group G	32.8488	22.2146	18.5696	9.0122	30490495	PF00850	PTHR10625,PTHR10625:SF109		3.5.1.98	K06067		AT5G63110.1	ATHDA6,AXE1,HDA6,RPD3B,RTS1,SIL1	histone deacetylase 6	C:nucleus; P:regulation of transcription, DNA-templated; F:NAD-dependent histone deacetylase activity (H3-K14 specific); F:metal ion binding; P:histone H3 deacetylation	EC:3.5.1.98	Histone deacetylase
Glyma.04G187900	DS	0.824133	3.05472	1.64124	1.03905	18.5054	0.112497	0.0778942	0.0229829	0.563778	0.317803	Group G	3.65094	6.50601	3.38106	3.18429	30488151	PF02893,PF00168,PF16016	PTHR10774,PTHR10774:SF94	KOG1032			GO:GO:0005515	AT5G50170.1		C2 calcium/lipid-binding and GRAM domain containing protein
Glyma.04G188100	DS	0.608308	0.839353	1.97193	2.08342	61.9325	1.92889	1.62982	1.69651	0.475237	2.83446	Group B	2.35714	7.85955	12.4807	10.2187	30490126	PF00201	PTHR11926,PTHR11926:SF378	KOG1192	2.4.1.324		GO:GO:0016758,GO:GO:0008152	AT2G30140.1		UDP-Glycosyltransferase superfamily protein	P:metabolic process; F:limonoid glucosyltransferase activity	EC:2.4.1.210	Limonoid glucosyltransferase
Glyma.04G190000	DS	0.502629	1.05977	1.46362	1.53031	26.0006	0.361427	2.16462	8.75835	1.75059	2.70851	Group A	4.13051	3.37281	3.69113	6.08519	30488920	PF05691	PTHR31268,PTHR31268:SF10		2.4.1.82			AT3G57520.1	AtSIP2,SIP2	seed imbibition 2	F:transferase activity
Glyma.04G190900	DS	0.0954268	0.0233352	0.780831	3.30729	235.829	0.312674	5.77914	0.0388306	0.823556	3.51045	Group E	4.13198	6.07257	4.48051	4.611	30487880	PF00651,PF02135	PTHR24413,PTHR24413:SF75	KOG1778			GO:GO:0005515,GO:GO:0008270,GO:GO:0006355,GO:GO:0005634,GO:GO:0004402,GO:GO:0003712	AT3G48360.1	ATBT2,BT2	BTB and TAZ domain protein 2
Glyma.04G195500	DS	2.65597	1.03639	1.3923	1.83291	11.3792	1.99066	2.08896	2.80091	1.84113	2.7341	Group F	2.22295	1.35366	1.51589	2.02033	30490875		PTHR13403,PTHR13403:SF6	KOG3132		K13151		AT4G24880.1			C:nucleus; C:cytoplasm; P:snRNA import into nucleus
Glyma.04G195700	DS	1.55285	1.56769	2.78757	4.57509	40.798	3.2478	12.5613	9.55582	24.3176	13.5855	Group A	7.99904	7.25204	6.94056	9.32383	30489977	PF08238,PF01753	PTHR12298,PTHR12298:SF7					AT1G67340.1		HCP-like superfamily protein with MYND-type zinc finger
Glyma.04G203300	DS	3.44808	2.35105	2.82607	1.5449	48.3288	2.50016	8.94546	10.6358	4.74721	9.53533	Group A	5.31812	5.18424	5.96991	8.30874	30490942	PF02861,PF07728,PF00004,PF10431	PTHR11638,PTHR11638:SF118			K03696	GO:GO:0019538,GO:GO:0016887,GO:GO:0005524	AT5G51070.1	CLPD,ERD1,SAG15	Clp ATPase	F:ATP binding; P:protein metabolic process
Glyma.04G215200	DS	1.00919	0.582852	0.447152	0.457097	1.8137	0.66454	0.307457	0.512643	1.21898	0.751295	Group B	6.03277	6.31416	7.0847	6.73492	30487470		PTHR13902,PTHR13902:SF62	KOG0584	2.7.11.1			AT3G18750.3	ATWNK6,WNK6,ZIK5	with no lysine (K) kinase 6	F:protein serine/threonine kinase activity; F:ATP binding; C:cytosol; P:protein phosphorylation; P:intracellular signal transduction	EC:2.7.11	Transferring phosphorus-containing groups
Glyma.04G216300	DS	1.18589	1.15921	1.23684	1.06655	3.55638	2.13369	1.24835	0.885203	2.99056	1.76379	Group G	13.1181	10.2578	5.91278	3.03556	30489165							AT2G18465.1		Chaperone DnaJ-domain superfamily protein
Glyma.04G218900	DS	9.01935	5.56243	7.74987	5.80235	65.116	51.8975	1.63425	3.36573	15.3837	20.9042	Group F	31.5791	27.6739	15.5939	28.6793	30491322	PF12848,PF00005	PTHR19211,PTHR19211:SF48		3.6.1.3		GO:GO:0016887,GO:GO:0005524	AT5G64840.1	ATGCN5,GCN5	general control non-repressible 5	F:ATP binding; F:ATPase activity	EC:3.6.1.3; EC:3.6.1.15	Adenosinetriphosphatase; Nucleoside-triphosphate phosphatase
Glyma.04G219000	DS	39.9285	22.3229	29.4706	39.2475	28.9524	10.6107	32.1507	47.9784	22.9151	21.2344	Group F	28.6434	7.07132	8.06255	19.7197	30490420		PTHR33882,PTHR33882:SF2					AT5G09960.1
Glyma.04G220100	DS	3.8566	2.8792	1.96571	2.23395	4.50762	3.22996	2.12084	1.14673	1.31315	2.8005	Group G	5.40929	2.70878	1.95305	0.987245	30487557		PTHR33704,PTHR33704:SF1					AT5G10010.1			P:regulation of cellular response to heat
Glyma.04G238200	DS	0.0793294	0.120509	0.194271	0.547487	8.52652	0.32471	0	0	0.366745	0.312676	Group D	8.78235	13.8443	16.0542	11.4277	30487755	PF04542,PF04545,PF04539	PTHR30603,PTHR30603:SF4			K03093	GO:GO:0016987,GO:GO:0006355,GO:GO:0006352,GO:GO:0003700,GO:GO:0003677	AT5G24120.1	ATSIG5,SIG5,SIGE	sigma factor E	F:DNA-binding transcription factor activity; P:DNA-templated transcription, initiation; P:regulation of transcription, DNA-templated
Glyma.04G241100	DS	0.263033	0.171689	0.173913	0.312251	2.36521	0.335115	0.0259588	0	0.108713	0.0299095	Group G	1.35898	1.15758	0.612861	0.280047	30490784	PF13041,PF01535	PTHR24015,PTHR24015:SF782					AT3G21470.1		Pentatricopeptide repeat (PPR-like) superfamily protein	F:RNA binding; F:endonuclease activity; C:chloroplast; P:cytidine to uridine editing; P:nucleic acid phosphodiester bond hydrolysis; P:chloroplast RNA modification
Glyma.04G248000	DS	0.525675	0.276369	0.388387	1.03666	1.34871	0.274353	0	0.339295	0.763137	1.04202	Group G	4.3171	4.41986	3.27513	1.23378	30487660	PF00085,PF13848	PTHR18929,PTHR18929:SF109		5.3.4.1		GO:GO:0045454	AT1G21750.1	ATPDI5,ATPDIL1-1,PDI5,PDIL1-1	PDI-like 1-1	F:protein disulfide isomerase activity; C:cell; F:transferase activity, transferring glycosyl groups; P:cell redox homeostasis	EC:5.3.4.1	Protein disulfide-isomerase
Glyma.04G249000	DS	22.3524	6.4334	7.34201	10.0843	325.913	14.0144	13.1284	22.701	16.1878	36.0973	Group A	39.8571	41.6146	42.5538	103.023	30490954	PF02365	PTHR31719,PTHR31719:SF3				GO:GO:0006355,GO:GO:0003677	AT1G01720.1	ANAC002,ATAF1	NAC (No Apical Meristem) domain transcriptional regulator superfamily protein	F:DNA binding; C:nucleus; P:regulation of transcription, DNA-templated
Glyma.04G252000	DS	2.6807	0.878964	1.85814	1.94029	11.4879	1.2929	6.90471	0.401939	2.18532	3.96744	Group E	2.41883	3.0609	3.12132	2.69104	30490425	PF02537	PTHR28259,PTHR28259:SF1				GO:GO:0016021	AT2G41705.2		camphor resistance CrcB family protein	C:integral component of plasma membrane; P:fluoride transmembrane transport; F:fluoride transmembrane transporter activity
Glyma.04G254300	DS	4.97884	7.42857	12.6169	2.4812	10.6668	3.06318	4.83701	5.7457	9.65948	3.6119	Group D	5.03033	8.86065	7.33148	4.25053	30489540	PF00464	PTHR11680,PTHR11680:SF7		2.1.2.1	K00600	GO:GO:0016740	AT1G36370.1	SHM7	serine hydroxymethyltransferase 7	F:glycine hydroxymethyltransferase activity; P:glycine biosynthetic process from serine; F:pyridoxal phosphate binding; P:tetrahydrofolate interconversion	EC:2.1.2.1	Glycine hydroxymethyltransferase
Glyma.05G004300	DS	0.060011	1.16825	14.7207	35.097	1583.67	0	0	0	0	1.40641	Group A	12.3302	38.4123	132.724	472.602	30523972	PF01277	PTHR33203,PTHR33203:SF6				GO:GO:0016021,GO:GO:0012511	AT3G01570.1		Oleosin family protein	C:monolayer-surrounded lipid storage body; C:integral component of membrane
Glyma.05G006000	DS	177.622	134.419	236.285	198.049	1141.08	58.6979	195.432	215.119	365.784	160.258	Group B	151.801	206.893	321.658	277.916	30526440	PF09439	PTHR11711,PTHR11711:SF181	KOG0070		K07977,K07937		AT1G10630.1	ARFA1F,ATARFA1F	ADP-ribosylation factor A1F	F:GTP binding; C:intracellular
Glyma.05G010600	DS	0.396573	0.475494	0.437464	0.464451	11.6373	0.55488	7.79895	1.25209	1.91992	4.37324	Group A	7.52408	12.7407	38.8474	113.618	30527391	PF07885,PF00027,PF11834,PF12796,PF13857	PTHR10217,PTHR10217:SF504					AT2G26650.1	AKT1,ATAKT1,KT1	K+ transporter 1	F:voltage-gated potassium channel activity; C:integral component of plasma membrane; P:regulation of ion transmembrane transport; P:regulation of membrane potential; P:potassium ion transmembrane transport
Glyma.05G013200	DS	5.35707	4.66765	6.00741	4.52952	10.8792	3.55326	7.9312	7.6691	6.23467	5.27898	Group A	12.5294	11.4899	12.0062	17.2981	30523654	PF13920,PF10269	PTHR10044	KOG4172				AT1G18470.1		Transmembrane Fragile-X-F-associated protein	F:ubiquitin-protein transferase activity; C:cytoplasm; P:regulation of signal transduction; C:integral component of membrane; P:protein ubiquitination
Glyma.05G017900	DS	8.79669	7.92883	7.24255	5.93193	21.0593	8.40392	10.5066	11.7541	6.91147	8.32483	Group A	17.9763	16.1752	12.0643	21.2635	30527668	PF10250	PTHR31741,PTHR31741:SF5					AT5G15740.1		O-fucosyltransferase family protein	C:cytoplasm; P:fucose metabolic process; F:transferase activity, transferring glycosyl groups
Glyma.05G021300	DS	7.08768	7.72999	9.8321	3.18566	35.4306	5.32911	8.95538	3.69851	5.48271	7.12141	Group A	27.4357	24.3182	29.8996	31.9319	30527211	PF12171,PF00226	PTHR24078,PTHR24078:SF232	KOG0717		K09506		AT1G74250.1		DNAJ heat shock N-terminal domain-containing protein	F:nucleic acid binding; F:zinc ion binding
Glyma.05G025100	DS	6.24615	7.9427	6.98433	6.14167	23.3129	10.2203	5.66438	6.43204	9.34884	6.77537	Group G	10.3707	7.44156	4.10615	2.59593	30523813	PF00929	PTHR30231,PTHR30231:SF6					AT5G61390.1		Polynucleotidyl transferase, ribonuclease H-like superfamily protein	F:nucleic acid binding; F:3'-5' exonuclease activity; P:nucleic acid phosphodiester bond hydrolysis
Glyma.05G032400	DS	8.2547	9.04941	7.26765	3.78322	8.60803	1.72435	3.87109	4.87776	4.48554	2.45677	Group A	6.50387	5.95312	6.74656	15.6681	30525845		PTHR34778,PTHR34778:SF1					AT1G19010.1
Glyma.05G040300	DS	0.0307743	0.10717	0.774369	1.36609	172.814	0.0220349	0.64957	3.51524	0.233105	0.133091	Group A	2.63024	3.18947	5.25267	13.9179	30523673	PF05691	PTHR31268,PTHR31268:SF2		2.4.1.82	K06617		AT5G40390.1	SIP1	Raffinose synthase family protein	F:catalytic activity
Glyma.05G042400	DS	3.73363	1.44452	1.80496	1.75225	20.8191	3.81466	7.02657	3.2225	13.5646	14.3956	Group G	6.99632	5.23778	3.15792	1.11122	30525984	PF02657,PF02445	PTHR30573,PTHR30573:SF3		2.5.1.72	K03517	GO:GO:0051539,GO:GO:0009435,GO:GO:0008987	AT5G50210.1	OLD5,QS,SUFE3	quinolinate synthase	F:enzyme activator activity; F:quinolinate synthetase A activity; P:aerobic respiration; C:chloroplast; C:integral component of membrane; P:quinolinate biosynthetic process; P:'de novo' NAD biosynthetic process from aspartate; F:protein homodimerization activity; P:positive regulation of catalytic activity; P:positive regulation of sulfur metabolic process; F:4 iron, 4 sulfur cluster binding
Glyma.05G045700	DS	3.92127	4.44411	5.07135	1.16099	18.5572	1.53829	7.15809	3.33525	2.05886	4.32025	Group A	2.68718	3.50241	3.31231	4.9361	30526977	PF17035,PF00439	PTHR22880,PTHR22880:SF156	KOG1474			GO:GO:0005515	AT5G63320.1	NPX1	nuclear protein X1
Glyma.05G046000	DS	36.0744	23.7454	29.1772	9.23673	115.966	12.1369	30.6946	47.9478	18.3426	18.8971	Group A	44.1858	42.1434	42.8955	86.9305	30526397	PF00069	PTHR24056,PTHR24056:SF107		2.7.11.22,2.7.11.23	K08818	GO:GO:0006468,GO:GO:0005524,GO:GO:0004672	AT1G67580.2		Protein kinase superfamily protein	F:cyclin-dependent protein serine/threonine kinase activity; F:ATP binding; C:nucleus; P:protein phosphorylation; P:regulation of mitotic cell cycle; P:regulation of gene expression	EC:2.7.11; EC:2.7.11.22	Transferring phosphorus-containing groups; Cyclin-dependent kinase
Glyma.05G049600	DS	1.75421	0.939694	1.53995	1.98004	151.189	8.20038	1.63034	3.14454	6.0937	3.33661	Group A	3.68977	2.65866	2.17923	5.28977	30527196	PF02179	PTHR12329,PTHR12329:SF13	KOG4361			GO:GO:0051087	AT5G52060.1	ATBAG1,BAG1	BCL-2-associated athanogene 1	F:chaperone binding
Glyma.05G054500	DS	12.1097	11.1838	12.4264	9.45637	55.162	8.05542	11.7533	15.9225	9.28582	12.1856	Group A	18.9504	18.7936	14.0356	21.2193	30527159	PF09335	PTHR12677,PTHR12677:SF27					AT1G12450.1		SNARE associated Golgi protein family	C:integral component of membrane
Glyma.05G055700	DS	0.85448	3.0555	18.6409	58.602	454.267	0.0619441	19.5359	51.6772	2.92823	1.50282	Group A	149.895	167.908	194.224	277.666	30527598	PF01650	PTHR12000,PTHR12000:SF3		3.4.22.34	K01369	GO:GO:0008233,GO:GO:0006508	AT1G62710.1	BETA-VPE,BETAVPE	beta vacuolar processing enzyme	F:cysteine-type endopeptidase activity; C:vacuole; P:vacuolar protein processing; C:integral component of membrane; P:proteolysis involved in cellular protein catabolic process	EC:3.4.22	Acting on peptide bonds (peptidases)
Glyma.05G066800	DS	9.81001	8.62002	10.0867	7.98384	34.8817	5.40429	11.2152	20.621	10.5326	10.2307	Group A	9.19289	5.22035	4.72377	11.7058	30525720	PF13833,PF13499	PTHR23056,PTHR23056:SF41	KOG0034		K06268		AT5G47100.1	ATCBL9,CBL9	calcineurin B-like protein 9	F:calcium ion binding
Glyma.05G068500	DS	8.41501	23.0287	17.3385	8.32842	70.303	12.3183	16.0417	21.0314	20.2679	12.0606	Group A	9.68869	7.57296	7.08334	16.0778	30526411	PF04570	PTHR33059,PTHR33059:SF31					AT5G47060.1		Protein of unknown function (DUF581)
Glyma.05G068600	DS	15.7505	16.2099	15.5936	9.20511	39.9121	8.22212	15.9934	23.5363	12.1435	12.6029	Group A	26.9245	25.2198	26.6831	36.4421	30523920	PF13541,PF02190,PF00004	PTHR10046,PTHR10046:SF24		3.4.21.53	K01338	GO:GO:0006508,GO:GO:0004176,GO:GO:0005524,GO:GO:0030163,GO:GO:0004252	AT5G47040.1	LON2	lon protease 2	F:ATP-dependent peptidase activity; F:serine-type endopeptidase activity; F:ATP binding; C:peroxisomal matrix; P:protein quality control for misfolded or incompletely synthesized proteins; P:protein processing; P:protein import into peroxisome matrix	EC:3.4.21; EC:3.6.1.3; EC:3.6.1.15	Acting on peptide bonds (peptidases); Adenosinetriphosphatase; Nucleoside-triphosphate phosphatase
Glyma.05G076800	DS	8.0152	3.25038	3.09206	5.76618	43.9123	11.8163	5.70832	8.20537	7.64666	3.62117	Group E	118.806	171.001	151.31	151.557	30524909		PTHR10302,PTHR10302:SF8				GO:GO:0006260,GO:GO:0003697	AT4G20010.1	OSB2,PTAC9	plastid transcriptionally active 9	F:single-stranded DNA binding
Glyma.05G082400	DS	0.267713	1.32092	4.17276	1.09969	25.618	0	5.44136	1.76827	0.104593	2.86047	Group E	1.74222	4.99731	5.0143	4.95021	30523846	PF00931	PTHR23155,PTHR23155:SF543	KOG4658			GO:GO:0043531	AT5G66900.1		Disease resistance protein (CC-NBS-LRR class) family	C:plasma membrane; P:defense response; P:signal transduction; F:ADP binding
Glyma.05G095600	DS	2.10817	1.60814	0.523933	1.85765	114.754	9.61773	1.00482	1.9281	1.73247	2.73071	Group A	1.01586	27.3291	3.0536	76.4821	30526506		PTHR21499,PTHR21499:SF23		2.7.4.22		GO:GO:0009041,GO:GO:0006221	AT3G18680.1		Amino acid kinase family protein	F:aspartate kinase activity; C:cytoplasm; P:pyrimidine nucleotide biosynthetic process; P:lysine biosynthetic process via diaminopimelate; C:integral component of membrane; P:phosphorylation; F:UMP kinase activity; P:nucleoside monophosphate phosphorylation	EC:2.7.4.4; EC:2.7.2.4; EC:2.7.4.22	Nucleoside-phosphate kinase; Aspartate kinase; UMP kinase
Glyma.05G102600	DS	4.36649	2.5092	2.14479	3.60479	8.32344	4.71646	4.74888	2.50493	6.13079	5.36354	Group D	5.02283	5.8328	6.93646	5.44386	30524056	PF01699	PTHR31503,PTHR31503:SF16				GO:GO:0055085,GO:GO:0016021	AT3G13320.1	atcax2,CAX2	cation exchanger 2	F:calcium:proton antiporter activity; C:integral component of membrane; P:calcium ion transmembrane transport
Glyma.05G112400	DS	12.0967	10.2779	10.3143	8.11221	38.5678	6.37768	7.85221	11.1396	11.8832	6.8228	Group B	9.01292	9.96345	11.51	11.598	30526914		PTHR10190		3.1.3.48		GO:GO:0004725	AT2G35320.1	ATEYA,EYA	EYES ABSENT homolog	F:protein tyrosine phosphatase activity; C:nucleus; P:multicellular organism development; P:histone dephosphorylation; P:cell differentiation; P:peptidyl-tyrosine dephosphorylation; P:positive regulation of DNA repair; P:negative regulation of extrinsic apoptotic signaling pathway in absence of ligand	EC:3.1.3.16; EC:3.1.3.48; EC:3.1.3.41	Protein-serine/threonine phosphatase; Protein-tyrosine-phosphatase; 4-nitrophenylphosphatase
Glyma.05G114500	DS	2.965	5.43566	5.45714	4.56493	39.9528	1.57355	7.30497	11.4711	5.15866	5.53681	Group G	9.20495	6.06671	5.95845	2.42354	30526159	PF12695	PTHR12277,PTHR12277:SF42	KOG1552				AT5G14390.1		alpha/beta-Hydrolases superfamily protein	F:hydrolase activity
Glyma.05G116900	DS	1.33969	1.36818	1.48645	6.76278	82.6094	0.206686	0.670054	1.0651	2.45725	1.76831	Group B	15.8068	20.6351	23.0717	24.0239	30526143	PF06454	PTHR31142,PTHR31142:SF5					AT4G21790.1	ATTOM1,TOM1	tobamovirus multiplication 1	C:integral component of membrane
Glyma.05G137600	DS	0.0603505	0	0	0	0.518165	0	0.115268	0	0	0	Group B	1.21567	1.20531	1.64261	1.34832	30523684	PF03171	PTHR10209,PTHR10209:SF168		1.14.11.32		GO:GO:0055114,GO:GO:0016491	AT1G17020.1	ATSRG1,SRG1	senescence-related gene 1	F:oxidoreductase activity; P:oxidation-reduction process
Glyma.05G137900	DS	2.18085	1.45437	1.55455	1.03212	1.39713	1.54786	2.22214	0.678757	0.797467	0.566709	Group C	2.11398	1.62257	2.30329	2.24755	30525508	PF13812,PF13041,PF01535,PF14432	PTHR24015,PTHR24015:SF854					AT4G33170.1		Tetratricopeptide repeat (TPR)-like superfamily protein	F:RNA binding; F:endonuclease activity; F:zinc ion binding; P:RNA modification; C:integral component of membrane; C:intracellular membrane-bounded organelle; P:nucleic acid phosphodiester bond hydrolysis
Glyma.05G149600	DS	4.57462	3.47027	3.83235	2.90583	5.534	1.5131	4.31974	4.94929	3.66016	2.62952	Group D	5.33705	5.58176	7.61614	4.88519	30523616	PF11955	PTHR31476,PTHR31476:SF8					AT5G21970.1		Ubiquitin carboxyl-terminal hydrolase family protein
Glyma.05G149700	DS	6.42093	5.27308	4.13778	2.46441	251.33	6.23036	0.644304	0.491597	1.88931	2.89877	Group A	16.4677	13.0651	17.0844	96.9752	30525748	PF12711,PF00225	PTHR24115,PTHR24115:SF413	KOG4280	3.6.4.4	K10400	GO:GO:0008017,GO:GO:0007018,GO:GO:0005524,GO:GO:0003777,GO:GO:0005871	AT3G23670.1	KINESIN-12B,PAKRP1L	phragmoplast-associated kinesin-related protein, putative	F:ATP binding; C:kinesin complex; P:microtubule-based movement; F:microtubule binding; F:ATP-dependent microtubule motor activity, plus-end-directed	EC:3.6.1.3; EC:3.6.1.15; EC:3.6.4.4	Adenosinetriphosphatase; Nucleoside-triphosphate phosphatase; Plus-end-directed kinesin ATPase
Glyma.05G149800	DS	22.2072	13.1916	45.8876	155.859	338.504	1.39147	16.3874	13.4798	68.0128	5.8731	Group B	118.896	154.608	168.801	197.421	30525758	PF16845	PTHR11413,PTHR11413:SF38				GO:GO:0004869	AT2G31980.1	AtCYS2,CYS2	PHYTOCYSTATIN 2	F:protease binding; F:cysteine-type endopeptidase inhibitor activity; P:negative regulation of cysteine-type endopeptidase activity
Glyma.05G159400	DS	8.01307	6.97942	6.00114	3.81497	15.3275	4.53556	7.06486	10.7036	4.38587	7.17454	Group A	4.30169	3.92159	4.60227	5.23696	30526365	PF07714	PTHR24057,PTHR24057:SF5		2.7.11.1,2.7.11.26	K14502	GO:GO:0006468,GO:GO:0004672	AT4G18710.1	ATSK21,BIN2,DWF12,SK21,UCU1	Protein kinase superfamily protein	F:protein serine/threonine kinase activity; F:ATP binding; P:protein phosphorylation	EC:2.7.11	Transferring phosphorus-containing groups
Glyma.05G161600	DS	1.8108	2.69969	4.86108	5.5343	206.876	0.968145	3.7374	1.97046	12.3175	23.3939	Group A	8.36415	10.1622	23.3383	91.2118	30526294	PF00043,PF13417	PTHR11260,PTHR11260:SF233	KOG0406	2.5.1.18	K00799	GO:GO:0005515	AT2G29420.1	ATGSTU7,GST25,GSTU7	glutathione S-transferase tau 7	F:transferase activity
Glyma.05G166600	DS	130.72	142.607	181.315	68.0822	482.979	64.9819	62.2793	56.9232	138.807	39.0411	Group D	353.292	476.159	879.587	452.568	30526698	PF04146	PTHR12357,PTHR12357:SF21	KOG1901				AT3G13460.1	ECT2	evolutionarily conserved C-terminal region 2	F:RNA binding
Glyma.05G168300	DS	0.948027	0.759263	1.06807	1.12064	6.40175	2.45364	0.578938	1.04901	1.79722	0.692278	Group G	12.8738	8.523	3.8817	3.56393	30524854	PF00614,PF00168,PF12357	PTHR18896,PTHR18896:SF71		3.1.4.4	K01115	GO:GO:0003824,GO:GO:0005515	AT4G35790.2	ATPLDDELTA,PLDDELTA	phospholipase D delta	F:phospholipase D activity; F:calcium ion binding; C:membrane; P:lipid catabolic process; P:phosphatidylcholine metabolic process; F:N-acylphosphatidylethanolamine-specific phospholipase D activity	EC:3.1.4.4	Phospholipase D
Glyma.05G191700	DS	17.5686	16.9702	16.7845	10.8033	20.445	8.69517	20.1299	20.5381	13.3603	12.9385	Group A	25.3445	22.4154	23.2519	44.4876	30525379	PF14531	PTHR24361,PTHR24361:SF310	KOG0198	2.7.11.25			AT1G53570.4	MAP3KA,MAPKKK3	mitogen-activated protein kinase kinase kinase 3	F:protein serine/threonine kinase activity; F:ATP binding; C:cytoplasm; P:regulation of mitotic cell cycle; P:signal transduction by protein phosphorylation; P:stress-activated protein kinase signaling cascade; P:activation of protein kinase activity; P:regulation of apoptotic process	EC:2.7.11	Transferring phosphorus-containing groups
Glyma.05G193900	DS	0.801927	0.670563	0.429266	0.353622	0.959312	0.188559	0.137875	0.0234767	0.259523	0.245588	Group G	1.85014	0.85001	0.807047	0.197641	30526511	PF04851,PF00271	PTHR10799,PTHR10799:SF654		3.6.4.12		GO:GO:0016787,GO:GO:0005524,GO:GO:0003677	AT5G63950.1	CHR24	chromatin remodeling 24	F:ATP binding
Glyma.05G194800	DS	0.0428068	0.090348	1.10834	15.6137	411.504	0.0384577	0	0	0	0.0485873	Group A	15.258	22.7594	26.5357	43.6483	30525979		PTHR33829,PTHR33829:SF2					AT1G27990.1			C:integral component of membrane
Glyma.05G198000	DS	1.07775	0.2845	9.19395	1419.96	2265.63	0	0	0	10.4214	1.58746	Group B	1606.76	2224.75	2207.87	2323.17	30526417	PF00304	PTHR33147,PTHR33147:SF3					AT2G02100.1	LCR69,PDF2.2	low-molecular-weight cysteine-rich 69	P:defense response
Glyma.05G199300	DS	0.0387491	0.106785	1.03906	37.9056	1562.99	0	0.100283	0.0879851	0.248419	1.8604	Group B	27.7399	92.7389	121.19	176.942	30526608		PTHR33919,PTHR33919:SF2					AT5G07330.1			C:integral component of membrane
Glyma.05G199400	DS	7.50102	6.60807	5.72532	7.22075	7.22917	5.16061	3.7569	3.54612	7.26577	4.1596	Group A	14.8942	11.4364	7.91506	20.0365	30526459	PF13833,PF00153	PTHR24089,PTHR24089:SF294			K14684		AT5G51050.1		Mitochondrial substrate carrier family protein	F:ATP transmembrane transporter activity; F:calcium ion binding; C:mitochondrial inner membrane; P:mitochondrial transport; F:ADP transmembrane transporter activity; P:ADP transport; P:ATP transport; C:integral component of membrane; P:transmembrane transport
Glyma.05G203400	DS	0.0343601	0	0	10.2904	78.9805	0	0	0	0	0.0844923	Group B	92.9062	166.64	167.536	180.688	30527174		PTHR24322,PTHR24322:SF581	KOG1205	1.1.1.146			AT5G50600.1	ATHSD1,HSD1	hydroxysteroid dehydrogenase 1	C:integral component of membrane
Glyma.05G204700	DS	37.5337	46.4839	46.4634	53.6508	209.408	18.5702	42.2959	76.6839	61.9924	77.6881	Group B	133.889	189.578	225.501	272.849	30524456	PF01073	PTHR10366,PTHR10366:SF331		5.1.3.2,5.1.3.5	K01784	GO:GO:0055114,GO:GO:0016616,GO:GO:0006694,GO:GO:0003854	AT1G12780.1	ATUGE1,UGE1	UDP-D-glucose/UDP-D-galactose 4-epimerase 1	F:UDP-glucose 4-epimerase activity; P:galactose metabolic process	EC:5.1.3.2	UDP-glucose 4-epimerase
Glyma.05G205500	DS	10.5049	4.43998	8.20681	5.44859	37.6878	2.5323	5.25442	2.52831	7.91527	2.63765	Group B	16.2918	16.9933	20.7178	22.4997	30525989	PF04851	PTHR24031,PTHR24031:SF324		3.6.4.13		GO:GO:0016787,GO:GO:0005524,GO:GO:0003677	AT1G63250.1		DEA(D/H)-box RNA helicase family protein	F:nucleic acid binding; F:ATP-dependent RNA helicase activity; F:ATP binding; C:nucleolus; C:cytoplasm; P:RNA secondary structure unwinding	EC:3.6.1.3; EC:3.6.1.15	Adenosinetriphosphatase; Nucleoside-triphosphate phosphatase
Glyma.05G221800	DS	13.0498	20.9015	14.4248	7.27925	63.8075	3.77314	4.36887	7.45688	10.3201	5.19217	Group B	6.4179	7.71158	8.12098	7.78713	30524255		PTHR35510					AT5G35320.1
Glyma.05G229600	DS	2.25594	2.2343	1.70174	1.42149	1.60583	0.0155269	0.139376	0.185165	0.0201336	0.338972	Group G	14.0469	7.44264	3.73676	2.18782	30526990	PF04564	PTHR22849,PTHR22849:SF13	KOG4283	6.3.2.19		GO:GO:0016567,GO:GO:0004842	AT3G06880.2		Transducin/WD40 repeat-like superfamily protein	F:ubiquitin-protein transferase activity; P:protein ubiquitination
Glyma.05G232700	DS	0.859388	0.627909	1.17149	9.0617	133.458	0.613986	1.54475	1.42174	1.14679	1.64715	Group B	48.09	69.7078	72.4709	75.0419	30525012	PF04083	PTHR11005,PTHR11005:SF17	KOG2624	3.1.1.3		GO:GO:0006629	AT1G73920.1		alpha/beta-Hydrolases superfamily protein	P:lipid metabolic process
Glyma.05G233400	DS	5.6823	10.6087	14.3636	3.29799	17.4233	2.95823	1.92655	4.84852	10.582	5.05027	Group A	2.125	4.40818	3.47935	5.04228	30526299	PF11744	PTHR31086,PTHR31086:SF20	KOG4711			GO:GO:0015743	AT3G18440.1	ALMT9,AtALMT9	aluminum-activated malate transporter 9	C:plant-type vacuole membrane; F:malate transmembrane transporter activity; C:integral component of membrane; P:malate transmembrane transport
Glyma.05G237500	DS	4.4861	3.14114	2.23271	2.01402	9.17475	2.58962	2.24708	2.18249	3.6477	1.86482	Group A	9.14118	8.39832	8.82873	15.8739	30525546	PF13639,PF05495,PF14599,PF01814	PTHR21319,PTHR21319:SF0	KOG1940	6.3.2.19	K16276	GO:GO:0008270,GO:GO:0005515	AT3G18290.1	BTS,EMB2454	zinc finger protein-related	F:zinc ion binding
Glyma.05G241300	DS	0.86879	0.274576	0.279186	1.58614	2.74652	0.368006	0	0	0.139852	0.0992532	Group G	3.31683	2.70493	0.980015	0.238579	30527371	PF07651	PTHR22951,PTHR22951:SF22				GO:GO:0005543	AT4G32285.2		ENTH/ANTH/VHS superfamily protein	F:1-phosphatidylinositol binding; C:clathrin-coated vesicle; F:clathrin binding; P:clathrin coat assembly
Glyma.05G247600	DS	0.274058	0.188155	0.11159	0.185271	0.53479	0.0688497	0	0	0.120774	0	Group G	1.42295	0.716183	0.539753	0.389705	30523708		PTHR12360,PTHR12360:SF0					AT1G10170.1	ATNFXL1,NFXL1	NF-X-like 1	P:negative regulation of transcription by RNA polymerase II; F:RNA polymerase II regulatory region sequence-specific DNA binding; F:proximal promoter DNA-binding transcription repressor activity, RNA polymerase II-specific; C:nucleus; F:zinc ion binding; F:ligase activity
Glyma.06G019000	DS	0.68897	0.106888	0.147929	14.6263	410.143	0.169239	0.100498	0.155766	0.653986	0.0779989	Group B	9.43216	30.84	62.5261	101.63	30554202							AT5G42290.1		transcription activator-related
Glyma.06G030400	DS	13.2728	18.056	13.9196	15.2693	16.7018	12.4327	10.8715	10.5542	11.4042	7.98089	Group G	39.3724	21.2758	11.5595	7.55763	30550207	PF00483	PTHR22572,PTHR22572:SF110	KOG1322	2.7.7.27	K00975	GO:GO:0016779,GO:GO:0009058	AT1G27680.1	APL2	ADPGLC-PPase large subunit	F:ATP binding; P:glycogen biosynthetic process; F:glucose-1-phosphate adenylyltransferase activity; C:chloroplast; P:starch biosynthetic process	EC:2.7.7.27	Glucose-1-phosphate adenylyltransferase
Glyma.06G042500	DS	30.2495	13.5033	12.1157	9.11879	36.4708	8.24617	2.80027	0.954842	7.16649	4.07747	Group D	21.2631	27.579	50.1897	27.1131	30553772	PF13855,PF00069	PTHR27008,PTHR27008:SF39	KOG2345	2.7.11.1		GO:GO:0005515,GO:GO:0006468,GO:GO:0005524,GO:GO:0004672	AT5G67200.1		Leucine-rich repeat protein kinase family protein	F:protein kinase activity; F:ATP binding; P:protein phosphorylation; C:integral component of membrane
Glyma.06G053000	DS	0.727859	0.186994	0.967304	1.4994	16.7931	8.75562	4.36651	6.05342	1.43229	10.5805	Group B	1.26126	2.49023	5.50797	4.76477	30553459	PF03641	PTHR31223,PTHR31223:SF4			K06966		AT5G11950.2		Putative lysine decarboxylase family protein	C:nucleus; P:cytokinin biosynthetic process; F:hydrolase activity
Glyma.06G054800	DS	10.3869	7.50265	12.9576	7.00945	34.124	2.12641	4.13409	3.19242	5.69689	2.7198	Group F	9.83304	5.38189	3.74346	6.18451	30551113	PF00153	PTHR24089,PTHR24089:SF319	KOG0765		K15121		AT1G72820.1		Mitochondrial substrate carrier family protein	C:mitochondrial inner membrane; P:mitochondrial transport; F:transmembrane transporter activity; C:integral component of mitochondrial outer membrane; P:transmembrane transport
Glyma.06G055900	DS	7.5484	7.86531	8.98007	8.12705	96.7916	30.9999	1.19392	14.9516	14.5499	25.0997	Group G	10.834	7.75819	3.76949	1.5455	30550390		PTHR36014,PTHR36014:SF1					AT2G26340.1
Glyma.06G058200	DS	3.3968	2.34581	3.19042	7.1373	32.7739	3.29423	0.71451	1.09502	2.7251	2.81368	Group D	40.8568	48.4893	57.1715	42.4189	30554214	PF16363	PTHR10366,PTHR10366:SF242	KOG1430	1.1.1.170	K07748		AT2G26260.1	3BETAHSD/D2,AT3BETAHSD/D2	3beta-hydroxysteroid-dehydrogenase/decarboxylase isoform 2	F:3-beta-hydroxy-delta5-steroid dehydrogenase activity; C:endoplasmic reticulum membrane; P:steroid biosynthetic process; C:integral component of membrane; F:sterol-4-alpha-carboxylate 3-dehydrogenase (decarboxylating) activity; P:oxidation-reduction process; F:4alpha-carboxy-4beta-methyl-5alpha-cholesta-8-en-3beta-ol:NAD(P)+ 3-oxidoreductase (decarboxylating) activity; F:4alpha-carboxy-5alpha-ch…	EC:1.1.1.170; EC:1.1.1.145	3-beta-hydroxysteroid-4-alpha-carboxylate 3-dehydrogenase; 3-beta-hydroxy-Delta(5)-steroid dehydrogenase
Glyma.06G062400	DS	1.54463	1.42964	1.68306	0.771776	9.09772	1.47574	0.975481	0.377899	2.84799	0.437701	Group D	3.8248	4.71144	6.44709	3.67366	30552958	PF08839	PTHR28637,PTHR28637:SF2					AT2G31270.1	ATCDT1A,CDT1,CDT1A	homolog of yeast CDT1 A
Glyma.06G064400	DS	0.704561	0.319944	0.535222	1.49979	7.72577	2.68348	4.2153	4.07612	3.3522	1.87737	Group F	4.85975	1.14465	1.89266	3.06487	30553933	PF07714	PTHR27001,PTHR27001:SF62	KOG1187	2.7.11.1	K04733	GO:GO:0006468,GO:GO:0004672	AT2G25220.1		Protein kinase superfamily protein	F:transmembrane receptor protein serine/threonine kinase activity; F:ATP binding; C:plasma membrane; P:protein phosphorylation; P:transmembrane receptor protein serine/threonine kinase signaling pathway; C:integral component of membrane	EC:2.7.11	Transferring phosphorus-containing groups
Glyma.06G065900	DS	14.9001	12.0311	14.4508	3.6199	23.1343	3.6718	9.22599	14.7572	7.28813	6.05273	Group A	10.0061	8.05858	5.68963	12.0831	30551453		PTHR33132,PTHR33132:SF14					AT5G11090.1		serine-rich protein-related
Glyma.06G076600	DS	3.97002	3.20946	4.19264	1.36672	48.5307	5.29715	9.65179	14.1918	5.76626	6.57279	Group A	1.72492	1.78417	1.23912	1.96322	30552833	PF13639	PTHR22937,PTHR22937:SF53				GO:GO:0008270,GO:GO:0005515	AT5G24870.1		RING/U-box superfamily protein
Glyma.06G078100	DS	0.963535	4.18744	4.87863	3.95529	82.7021	2.69728	8.56071	19.9311	14.0092	25.0313	Group D	6.25125	8.68861	9.22286	6.3544	30550645	PF07649,PF13905	PTHR13871,PTHR13871:SF38	KOG2501	1.8.1.8	K17609	GO:GO:0055114,GO:GO:0047134	AT4G31240.1		protein kinase C-like zinc finger protein	F:thioredoxin-disulfide reductase activity; C:nucleus; C:cytoplasm; P:cell redox homeostasis; P:cellular oxidant detoxification	EC:1.8.1.9	Thioredoxin-disulfide reductase
Glyma.06G082800	DS	4.40296	5.0404	4.66012	4.38269	21.1277	6.92612	3.0644	2.8817	10.8629	4.27865	Group A	13.4364	9.04774	7.02239	17.6827	30552251	PF03127,PF00790	PTHR13856,PTHR13856:SF78	KOG1087			GO:GO:0006886,GO:GO:0005622	AT4G32760.1		ENTH/VHS/GAT family protein	C:intracellular; P:intracellular protein transport
Glyma.06G099400	DS	0.0444436	0.245175	0.254649	2.3951	26.3855	2.15977	2.44258	1.02847	2.98188	3.15967	Group D	1.52685	2.5354	3.97713	2.61886	30550770	PF16913	PTHR31376,PTHR31376:SF1				GO:GO:0016021,GO:GO:0005215	AT1G28230.1	ATPUP1,PUP1	purine permease 1	F:transporter activity; C:integral component of membrane
Glyma.06G099800	DS	2.44498	1.51569	3.38379	1.01782	3.21146	0.379411	2.66924	1.67542	1.04924	1.81009	Group A	1.15712	1.40817	1.37219	1.58754	30553568	PF13639	PTHR14155			K10664	GO:GO:0008270,GO:GO:0005515	AT1G72200.1		RING/U-box superfamily protein	C:integral component of membrane; P:protein ubiquitination; P:proteasome-mediated ubiquitin-dependent protein catabolic process; F:ubiquitin protein ligase activity
Glyma.06G100700	DS	4.35117	2.24407	2.37952	0.964279	6.09282	1.29327	1.42633	0.449956	2.34042	1.34878	Group G	3.58886	1.69189	1.36265	0.6205	30550926	PF01702	PTHR21148,PTHR21148:SF22		2.4.2.29	K00773	GO:GO:0008616,GO:GO:0008479,GO:GO:0006400				C:cytoplasm; F:queuine tRNA-ribosyltransferase activity; F:metal ion binding; P:tRNA-guanine transglycosylation	EC:2.4.2.29	tRNA-guanine(34) transglycosylase
Glyma.06G113500	DS	2.25856	1.91553	2.68317	2.66806	46.4094	3.94215	0.692832	1.58283	6.83177	3.651	Group A	11.7495	12.6738	10.0921	14.6015	30551676	PF08417,PF00355	PTHR21266,PTHR21266:SF19		1.14.13.122	K13600	GO:GO:0055114,GO:GO:0010277,GO:GO:0051537,GO:GO:0016491	AT1G44446.1	ATCAO,CAO,CH1	Pheophorbide a oxygenase family protein with Rieske [2Fe-2S] domain	F:iron ion binding; F:chlorophyllide a oxygenase [overall] activity; F:2 iron, 2 sulfur cluster binding; P:oxidation-reduction process	EC:1.13.12; EC:1.14.13.122	Acting on single donors with incorporation of molecular oxygen (oxygenases). The oxygen incorporated need not be derived from O(2); Chlorophyllide a oxygenase
Glyma.06G114000	DS	95.8973	31.4192	35.1188	13.7441	589.732	12.4346	88.2771	47.5978	26.2692	69.3005	Group A	18.4726	20.5567	21.1556	66.8476	30553790	PF02365	PTHR31719,PTHR31719:SF3				GO:GO:0006355,GO:GO:0003677	AT1G01720.1	ANAC002,ATAF1	NAC (No Apical Meristem) domain transcriptional regulator superfamily protein	F:DNA binding; C:nucleus; P:regulation of transcription, DNA-templated
Glyma.06G120500	DS	10.7905	10.4373	16.1254	2.74348	28.5137	12.47	19.1519	11.9328	19.5534	13.7943	Group A	2.49939	3.32319	3.03299	4.25426	30553662	PF01842	PTHR31096,PTHR31096:SF5		2.7.7.59		GO:GO:0016597,GO:GO:0008152	AT1G76990.3	ACR3	ACT domain repeat 3
Glyma.06G123700	DS	0.168765	0.315767	0.581922	20.597	68.3599	1.54635	5.26361	2.60223	1.98093	37.309	Group B	22.0825	42.9003	61.0309	57.7982	30553860		PTHR31723,PTHR31723:SF1					AT1G78780.2		pathogenesis-related family protein
Glyma.06G123800	DS	22.6217	27.4338	19.6619	11.6033	126.779	3.2873	33.5046	37.2696	10.9775	43.2233	Group D	24.176	31.6207	35.7948	30.7869	30552047		PTHR31723,PTHR31723:SF1					AT1G78780.2		pathogenesis-related family protein
Glyma.06G131800	DS	1.50008	4.1423	8.3921	1.06905	7.49671	0.551519	2.75128	1.26165	1.67806	9.15205	Group A	1.014	1.49653	1.32259	2.72303	30552831	PF03169	PTHR22601,PTHR22601:SF22				GO:GO:0055085	AT4G27730.1	ATOPT6,OPT6	oligopeptide transporter 1	C:integral component of plasma membrane; P:oligopeptide transmembrane transport; F:oligopeptide transmembrane transporter activity
Glyma.06G135000	DS	0.300328	1.90756	3.7394	1.38548	17.8787	0.0848895	13.2754	1.19068	7.67975	2.91287	Group A	0.844221	0.851168	0.830755	2.46069	30549385	PF14009	PTHR33148,PTHR33148:SF11					AT5G03890.1
Glyma.06G135400	DS	5.354	0.532472	0.615606	0.922449	2.994	0.591726	1.32224	1.23813	0.809371	0	Group A	0.492779	0.412923	0.62621	0.657978	30550969
Glyma.06G138200	DS	0.0978565	0.120063	0.326817	0.285946	3.63098	0.297371	0.237252	0.386114	0.93576	1.02188	Group E	0.506368	1.58388	1.19189	1.15614	30549359	PF03372	PTHR12121,PTHR12121:SF44	KOG2338				AT5G54130.2		Calcium-binding endonuclease/exonuclease/phosphatase family	F:calcium ion binding
Glyma.06G140800	DS	0.052554	0.0477465	0.175252	0.143208	5.92684	0	0.0507078	0.112085	0.584956	0.0551312	Group A	1.83004	1.67748	3.08586	4.43061	30553392	PF00753,PF16123	PTHR11935,PTHR11935:SF94	KOG0813	3.1.2.6			AT3G10850.1	GLX2-2,GLY2	Metallo-hydrolase/oxidoreductase superfamily protein	F:hydroxyacylglutathione hydrolase activity; P:methylglyoxal catabolic process to D-lactate via S-lactoyl-glutathione	EC:3.1.2.6	Hydroxyacylglutathione hydrolase
Glyma.06G142300	DS	5.63101	17.0583	18.2702	19.0016	15.8737	5.8217	0.110622	0	6.82423	1.27258	Group G	20.8315	10.9861	4.67836	6.27571	30552557	PF00072	PTHR26402,PTHR26402:SF521			K14492	GO:GO:0000160	AT3G56380.1	ARR17,RR17	response regulator 17	P:phosphorelay signal transduction system; C:intracellular
Glyma.06G145000	DS	2.1913	2.03717	1.76325	1.79107	20.1865	5.5217	1.99669	2.73665	4.55318	6.36199	Group A	2.86978	2.23988	2.28443	3.15435	30552463	PF00782	PTHR10159,PTHR10159:SF326	KOG1716			GO:GO:0008138,GO:GO:0006470	AT3G10940.1		dual specificity protein phosphatase (DsPTP1) family protein	P:protein dephosphorylation; F:protein tyrosine/serine/threonine phosphatase activity; C:chloroplast	EC:3.1.3.16; EC:3.1.3.41	Protein-serine/threonine phosphatase; 4-nitrophenylphosphatase
Glyma.06G157000	DS	0.123819	1.28706	8.18051	54.2392	1072.12	0.0305863	0	0	5.2849	6.27194	Group A	83.6972	96.9981	100.232	122.847	30549709		PTHR33829,PTHR33829:SF2					AT1G27990.1			C:integral component of membrane
Glyma.06G162200	DS	2.9339	2.17582	2.98364	0.911716	31.9698	1.67989	5.09142	5.0996	4.39826	4.16841	Group A	2.1538	2.21681	2.31025	4.4152	30549898	PF02861,PF00004,PF07728,PF10431	PTHR11638,PTHR11638:SF118			K03696	GO:GO:0019538,GO:GO:0005524,GO:GO:0016887	AT5G51070.1	CLPD,ERD1,SAG15	Clp ATPase	F:ATP binding; P:protein metabolic process
Glyma.06G166100	DS	0.117881	0.58021	0.693897	1.00267	2.54668	1.30474	0.0471097	0.0950063	0.326088	0.599886	Group E	8.56446	9.69712	9.18631	9.46226	30553465	PF13915,PF13889	PTHR13199	KOG2306				AT3G26890.2
Glyma.06G168300	DS	23.8122	102.309	102.069	30.2858	78.1342	3.7962	23.0519	20.691	30.6862	46.4456	Group A	130.905	144.454	144.807	160.142	30552975	PF00403	PTHR22814,PTHR22814:SF13	KOG1603			GO:GO:0046872,GO:GO:0030001	AT5G50740.3		Heavy metal transport/detoxification superfamily protein	C:cytoplasm; P:metal ion transport; F:transition metal ion binding; P:cellular transition metal ion homeostasis
Glyma.06G172800	DS	2.98079	1.83717	5.25093	2.01068	20.3118	4.50792	0	2.05823	7.06992	1.0965	Group A	2.03195	2.20513	2.42771	3.78331	30549368							AT3G48480.1		Cysteine proteinases superfamily protein	P:proteolysis; F:cysteine-type peptidase activity
Glyma.06G177800	DS	0.408398	0.374953	0.566261	0.546047	31.2909	0.0924304	0.10912	0.193396	0.438641	0.495519	Group G	5.28322	11.7272	3.5788	2.78882	30552298	PF02893,PF00168,PF16016	PTHR10774,PTHR10774:SF94	KOG1032			GO:GO:0005515	AT5G50170.1		C2 calcium/lipid-binding and GRAM domain containing protein
Glyma.06G179200	DS	0.79035	1.11769	2.70267	3.25489	175.275	0.150961	0.375063	1.92973	1.29284	0.236483	Group A	18.2931	19.28	17.9823	28.7241	30553807	PF05691	PTHR31268,PTHR31268:SF2		2.4.1.82	K06617		AT5G40390.1	SIP1	Raffinose synthase family protein
Glyma.06G183100	DS	27.9818	16.6844	18.2685	15.8254	66.1406	29.3691	18.332	17.7144	23.2376	15.7134	Group B	62.1434	65.0761	87.3101	98.3428	30553847	PF12014	PTHR33917,PTHR33917:SF2					AT1G27510.1		Protein of unknown function (DUF3506)	P:response to singlet oxygen; C:thylakoid membrane
Glyma.06G195000	DS	1.96301	4.05671	5.27703	6.62245	11.0352	6.11576	1.04715	2.31075	3.06775	4.58331	Group B	9.13676	10.7548	12.1021	13.4223	30549319	PF03330,PF01357	PTHR31867,PTHR31867:SF28					AT2G03090.1	ATEXP15,ATEXPA15,ATHEXP ALPHA 1.3,EXP15,EXPA15	expansin A15	C:extracellular region; C:cell wall; P:plant-type cell wall organization; C:membrane
Glyma.06G197900	DS	0.181306	0	0.309037	0.301768	0.948944	0	0	0	0.112084	0	Group A	1.93761	1.99361	1.93503	2.26244	30550566		PTHR31218,PTHR31218:SF42				GO:GO:0022857,GO:GO:0016021	AT3G28050.1		nodulin MtN21 /EamA-like transporter family protein	C:integral component of membrane; F:transmembrane transporter activity; P:transmembrane transport
Glyma.06G205900	DS	2.07992	4.72859	3.00237	2.67087	7.30105	0.850688	1.56374	1.93423	3.28001	1.696	Group G	7.90635	4.94689	3.5978	2.01367	30549280	PF01501	PTHR32116,PTHR32116:SF20		2.4.1.43	K13648	GO:GO:0016757,GO:GO:0047262	AT1G18580.1	GAUT11	galacturonosyltransferase 11	C:Golgi membrane; C:integral component of membrane; P:pectin biosynthetic process; F:polygalacturonate 4-alpha-galacturonosyltransferase activity; P:cell wall organization	EC:2.4.1.43	Polygalacturonate 4-alpha-galacturonosyltransferase
Glyma.06G206700	DS	4.85901	4.74872	4.22919	2.25995	23.1991	0.835604	0.835064	0.583624	2.1298	1.51377	Group A	3.08565	3.54796	3.64217	4.1414	30552814	PF00201	PTHR11926,PTHR11926:SF253				GO:GO:0016758,GO:GO:0008152	AT1G73880.1	UGT89B1	UDP-glucosyl transferase 89B1	P:metabolic process; C:intracellular membrane-bounded organelle; F:quercetin 3-O-glucosyltransferase activity; F:quercetin 7-O-glucosyltransferase activity; F:quercetin 4'-O-glucosyltransferase activity
Glyma.06G209900	DS	0.0575671	0	0.85205	18.8631	19.73	0	0.0697465	0.509547	3.75744	0.369755	Group B	14.466	35.6995	44.0206	50.5296	30553994	PF01277	PTHR33203,PTHR33203:SF4				GO:GO:0016021,GO:GO:0012511	AT3G18570.1		Oleosin family protein	C:monolayer-surrounded lipid storage body; C:integral component of membrane; P:lipid storage
Glyma.06G216700	DS	31.5297	22.7212	36.3521	45.042	236.347	35.4481	20.0966	20.0706	31.3178	20.8892	Group A	65.7549	75.7732	67.3601	76.3249	30552986	PF09297,PF09296,PF00293	PTHR22769,PTHR22769:SF7	KOG3084	3.6.1.22	K03426	GO:GO:0046872,GO:GO:0016787	AT5G20070.1	ATNUDT19,ATNUDX19,NUDX19	nudix hydrolase homolog 19	F:NAD+ diphosphatase activity; C:cytosol; C:chloroplast; F:metal ion binding	EC:3.6.1.22; EC:3.6.1.9	NAD(+) diphosphatase; Nucleotide diphosphatase
Glyma.06G232400	DS	0.0728739	0.131892	0.132081	0.40868	18.1504	1.83656	0.733488	6.2239	0.946653	0.309404	Group G	0.817988	3.37125	0.952988	0.314804	30553791		PTHR32295,PTHR32295:SF9					AT3G15050.1	IQD10	IQ-domain 10
Glyma.06G235500	DS	3.68302	8.83888	5.83178	4.13874	161.649	5.48705	3.32292	0.749264	15.6415	104.418	Group A	7.59988	10.696	10.3432	18.0215	30549883	PF00155	PTHR11751,PTHR11751:SF387			K00815	GO:GO:0030170,GO:GO:0009058	AT5G53970.1		Tyrosine transaminase family protein	F:L-tyrosine:2-oxoglutarate aminotransferase activity; P:cellular amino acid metabolic process; P:biosynthetic process; F:pyridoxal phosphate binding	EC:2.6.1.5	Tyrosine transaminase
Glyma.06G244900	DS	8.96568	10.4935	9.11868	19.6862	246.449	13.4513	10.3121	7.94805	15.3294	9.38413	Group D	2.05544	1.9414	2.8774	1.55211	30551678
Glyma.06G247300	DS	2.37393	1.37976	2.04971	0.55481	3.91301	1.58281	1.25439	2.25087	1.09578	2.0332	Group D	2.3209	2.59011	3.20673	2.40746	30552346	PF00588	PTHR12029				GO:GO:0008173,GO:GO:0006396,GO:GO:0003723	AT4G15520.1		tRNA/rRNA methyltransferase (SpoU) family protein	P:RNA methylation; F:RNA binding; P:RNA processing; F:RNA methyltransferase activity
Glyma.06G247400	DS	0.125866	0.0609561	0.0897999	0.0728202	0.368949	0.177388	0.0453481	0.266274	0.120211	0.165711	Group B	0.408354	0.498073	1.11675	0.785707	30553926
Glyma.06G254100	DS	8.74813	8.67387	8.32912	6.52343	31.2047	29.6235	6.68662	14.1893	12.6997	17.9883	Group G	6.74538	4.47688	2.53302	1.61134	30551463	PF02683	PTHR31272,PTHR31272:SF6				GO:GO:0055114,GO:GO:0017004,GO:GO:0016020	AT5G54290.2	CcdA	cytochrome c biogenesis protein family	C:integral component of membrane; P:cytochrome complex assembly; P:oxidation-reduction process
Glyma.06G263100	DS	0.12695	0.683829	0.953037	0.57821	11.5882	0.435042	1.51044	0.73447	0.676903	2.96415	Group F	2.58252	1.55877	0.732942	1.72347	30552471	PF00232	PTHR10353,PTHR10353:SF46		3.2.1.21	K01188	GO:GO:0005975,GO:GO:0004553	AT5G54570.1	BGLU41	beta glucosidase 41	P:carbohydrate metabolic process; F:beta-glucosidase activity; C:plant-type cell wall; P:glycosyl compound metabolic process	EC:3.2.1.21	Beta-glucosidase
Glyma.06G265700	DS	7.19556	7.40399	11.3015	18.1401	20.7495	0.164269	14.2289	0.417522	1.7347	6.01508	Group D	7.28795	17.9605	21.3436	11.3979	30550986	PF01370	PTHR10366,PTHR10366:SF350	KOG1502	1.1.1.219		GO:GO:0050662,GO:GO:0003824	AT4G27250.1		NAD(P)-binding Rossmann-fold superfamily protein	F:dihydrokaempferol 4-reductase activity; F:coenzyme binding; P:oxidation-reduction process	EC:1.1.1.219	Dihydroflavanol 4-reductase
Glyma.06G269500	DS	208.001	193.976	297.048	147.155	799.571	147.73	206.48	305.368	363.018	306.599	Group D	140.537	181.903	237.415	191.932	30551914	PF01253	PTHR10388,PTHR10388:SF18	KOG1770		K03113	GO:GO:0006413,GO:GO:0003743	AT4G27130.1		Translation initiation factor SUI1 family protein	F:translation initiation factor activity; P:translational initiation
Glyma.06G285900	DS	0.415178	0.418181	0.499875	0.502187	1.14413	0.183284	0.261869	0.228856	0.373566	0.471289	Group B	0.446624	0.432335	0.658733	0.70379	30553800	PF07047	PTHR12499,PTHR12499:SF2					AT3G58150.1		Optic atrophy 3 protein (OPA3)
Glyma.06G297100	DS	19.1412	15.9288	21.3984	22.4655	33.0327	8.08584	23.8517	24.7696	14.9267	18.0387	Group B	19.7498	19.2532	23.4457	22.2275	30550574		PTHR34053,PTHR34053:SF1					AT4G28190.1	ULT,ULT1	Developmental regulator, ULTRAPETALA	F:DNA binding; C:nucleus; C:cytosol
Glyma.06G306000	DS	2.48922	2.61226	1.67819	1.72583	62.8916	15.0653	8.58297	18.9875	13.4898	9.29176	Group E	3.88737	6.78666	5.4444	5.61168	30553171	PF13334,PF01762	PTHR11214,PTHR11214:SF5	KOG2288	2.4.1.134		GO:GO:0016020,GO:GO:0008378,GO:GO:0006486	AT1G05170.2		Galactosyltransferase family protein	C:Golgi membrane; P:protein glycosylation; F:galactosyltransferase activity; C:integral component of membrane
Glyma.06G314700	DS	5.52158	5.88173	6.19478	2.78481	62.5498	3.32946	5.72051	4.52104	3.49866	4.49796	Group A	4.81774	4.69001	4.61153	6.39051	30550611	PF03031	PTHR12210,PTHR12210:SF74		3.1.3.16	K17616		AT5G46410.2	SSP4	SCP1-like small phosphatase 4	F:phosphoprotein phosphatase activity; P:protein dephosphorylation	EC:3.1.3.16; EC:3.1.3.41	Protein-serine/threonine phosphatase; 4-nitrophenylphosphatase
Glyma.06G322300	DS	28.0177	26.0571	34.2025	17.3537	167.035	16.421	34.2287	39.6732	35.8596	24.3082	Group D	4.73783	4.95496	6.50552	4.91532	30550204	PF16544	PTHR11208	KOG1588		K14945		AT5G56140.1		RNA-binding KH domain-containing protein	F:RNA binding; C:integral component of membrane
Glyma.06G325400	DS	3.59195	2.31769	2.56733	1.14377	34.0963	8.85736	1.57684	1.39136	2.52347	2.03888	Group A	23.4527	19.2764	25.9777	32.4489	30550424	PF00237	PTHR13501				GO:GO:0006412,GO:GO:0005840,GO:GO:0003735,GO:GO:0015934	AT4G28360.1		Ribosomal protein L22p/L17e family protein	F:structural constituent of ribosome; P:translation; P:menaquinone biosynthetic process; C:large ribosomal subunit; F:thiamine pyrophosphate binding; F:2-succinyl-5-enolpyruvyl-6-hydroxy-3-cyclohexene-1-carboxylic-acid synthase activity	EC:2.2.1.9	2-succinyl-5-enolpyruvyl-6-hydroxy-3-cyclohexene-1-carboxylic-acid
Glyma.06G325600	DS	2.73708	1.94166	1.13514	1.04663	8.06478	2.03999	0.812368	0.501198	0.94009	0.717813	Group A	1.48895	0.883398	1.92776	2.21542	30551475		PTHR12549,PTHR12549:SF16					AT1G62310.1		transcription factor jumonji (jmjC) domain-containing protein
Glyma.07G019100	DS	7.09066	10.4113	10.7995	7.88067	133.897	16.0793	44.1657	11.1889	18.7664	14.4397	Group F	15.8878	10.2638	7.69515	13.6055	30494796	PF13193,PF00501	PTHR24095,PTHR24095:SF52	KOG1176	6.2.1.3	K18660	GO:GO:0008152,GO:GO:0003824	AT3G16170.1		AMP-dependent synthetase and ligase family protein	P:metabolic process; F:ligase activity
Glyma.07G021300	DS	3.59249	8.20922	13.7208	3.68239	31.8914	0.998345	11.1276	15.0241	15.0878	17.7609	Group A	3.6206	6.56521	4.8319	11.5641	30493759		PTHR33494,PTHR33494:SF1					AT2G24100.1
Glyma.07G025000	DS	3.17222	2.82885	1.70779	2.16651	2.08992	1.67845	1.38766	1.35392	2.87462	1.73854	Group B	19.625	20.9511	25.4512	23.4952	30494633		PTHR10217,PTHR10217:SF475					AT3G17690.1	ATCNGC19,CNGC19	cyclic nucleotide gated channel 19	C:integral component of membrane
Glyma.07G029500	DS	36.8346	40.0313	49.8278	32.016	357.076	24.2458	43.6526	45.3111	67.672	42.2669	Group B	37.8476	41.2998	49.6177	49.4594	30493981	PF02845	PTHR31245,PTHR31245:SF4				GO:GO:0005515	AT5G32440.1		Ubiquitin system component Cue protein
Glyma.07G029900	DS	0.0356405	0.214995	0.994802	0.965777	70.9731	32.6226	0	22.3584	4.48849	72.2498	Group A	1.25285	2.57725	2.94321	4.03105	30493687		PTHR32429,PTHR32429:SF9					AT3G15840.1	PIFI	post-illumination chlorophyll fluorescence increase	C:chloroplast stroma; C:thylakoid; P:chlororespiration
Glyma.07G030000	DS	0.308322	0.272582	0.386467	0.657473	3.61738	2.98083	0.360144	2.21346	2.21153	0.793956	Group F	1.21708	0.751938	0.302425	0.643558	30494958	PF00487	PTHR11351,PTHR11351:SF2	KOG1600		K00507	GO:GO:0006629	AT3G15850.1	ADS3,FAD5,FADB,JB67	fatty acid desaturase 5	C:endoplasmic reticulum membrane; P:unsaturated fatty acid biosynthetic process; C:integral component of membrane; F:oxidoreductase activity, acting on paired donors, with oxidation of a pair of donors resulting in the reduction of molecular oxygen to two molecules of water; P:oxidation-reduction process	EC:1.14.19	Acting on paired donors, with incorporation or reduction of molecular oxygen. The oxygen incorporated need not be derived from O(2)
Glyma.07G035600	DS	5.3607	4.45091	3.45275	1.62751	3.97622	2.14807	1.5214	1.19006	1.767	0.752924	Group D	45.249	52.8371	62.8909	50.5911	30491451	PF07728	PTHR22908,PTHR22908:SF66			K14572	GO:GO:0016887,GO:GO:0005524	AT1G67120.1		ATPases;nucleotide binding;ATP binding;nucleoside-triphosphatases;transcription factor binding	P:ribosomal large subunit assembly; F:ATP binding; C:nucleus; P:rRNA processing; F:ATPase activity; C:preribosome, large subunit precursor	EC:3.6.1.3; EC:3.6.1.15	Adenosinetriphosphatase; Nucleoside-triphosphate phosphatase
Glyma.07G041700	DS	1.82472	2.13381	2.25433	4.18386	22.395	19.6364	1.71662	3.81155	5.80712	9.7766	Group G	6.5033	4.00625	1.48599	2.19785	30493846	PF13424	PTHR10098,PTHR10098:SF117					AT3G14110.2	FLU	Tetratricopeptide repeat (TPR)-like superfamily protein	C:integral component of membrane
Glyma.07G043600	DS	0.531413	0.431599	0.581947	1.50264	217.705	1.24797	0.552499	0.503453	4.73532	2.92727	Group A	0.983552	1.1669	0.712457	2.67573	30493513	PF00011	PTHR11527,PTHR11527:SF106			K13993		AT1G54050.1		HSP20-like chaperones superfamily protein
Glyma.07G055400	DS	0.243893	0.0979424	0.134695	0.0859273	0.145461	0.124517	0.104835	0.0693618	0.0567752	0.0669551	Group B	0.799661	0.86323	1.45619	1.32976	30492091		PTHR34962,PTHR34962:SF1					AT3G61780.1	emb1703	embryo defective 1703
Glyma.07G060400	DS	4.45712	2.5373	2.72321	2.84245	40.7784	2.05914	11.3991	8.30541	5.28896	4.09169	Group A	13.4509	17.508	18.5933	30.1004	30491612	PF00170,PF07777,PF16596	PTHR22952,PTHR22952:SF144			K09060	GO:GO:0043565,GO:GO:0006355,GO:GO:0003700	AT2G46270.1	GBF3	G-box binding factor 3	F:DNA-binding transcription factor activity; P:regulation of transcription, DNA-templated
Glyma.07G064600	DS	2.80751	2.47429	1.6186	1.20685	25.8412	2.90282	1.99329	1.36057	7.43753	3.54561	Group G	1.48739	1.04221	0.701313	0.188871	30493011	PF02548	PTHR20881,PTHR20881:SF0	KOG2949	2.1.2.11	K00606	GO:GO:0015940,GO:GO:0003864	AT3G61530.1	PANB2	Phosphoenolpyruvate carboxylase family protein	F:3-methyl-2-oxobutanoate hydroxymethyltransferase activity; P:pantothenate biosynthetic process	EC:2.1.2.11	3-methyl-2-oxobutanoate hydroxymethyltransferase
Glyma.07G066100	DS	5.02994	7.7837	8.44554	4.67514	72.6614	4.78218	6.66862	5.95555	9.29005	5.17885	Group B	7.21858	7.98695	10.0948	8.73882	30493482	PF00249	PTHR12802,PTHR12802:SF48	KOG0724				AT4G01280.2		Homeodomain-like superfamily protein	F:DNA binding; C:nucleus; P:regulation of transcription, DNA-templated
Glyma.07G073100	DS	1.61525	14.6438	30.6794	5.29089	318.484	30.3956	251.565	254.711	49.773	145.667	Group A	6.15992	9.82856	12.5755	18.2601	30495126	PF03766,PF03763	PTHR31775					AT3G61260.1		Remorin family protein
Glyma.07G077600	DS	14.1014	15.2616	16.4596	4.83734	20.2564	3.59481	14.0651	18.4768	4.76931	10.3047	Group A	6.69384	6.12056	5.13879	11.3831	30495095	PF14299	PTHR31960,PTHR31960:SF3					AT3G61060.1	AtPP2-A13,PP2-A13	phloem protein 2-A13
Glyma.07G079000	DS	1.08878	1.37206	1.98452	1.199	18.0124	1.16521	1.2213	0.896246	1.21881	0.902801	Group A	15.0148	13.145	15.7083	16.5166	30494219	PF00072	PTHR26402,PTHR26402:SF402				GO:GO:0000160	AT4G16110.1	ARR2,RR2	response regulator 2	P:phosphorelay signal transduction system; C:intracellular
Glyma.07G079600	DS	0.451316	0.797534	6.29459	6.53133	22.0754	0.247169	0.445348	0	0.587448	1.85093	Group G	0.938466	1.0915	0.453296	0.256185	30493018	PF01476	PTHR33648,PTHR33648:SF1					AT3G52790.1		peptidoglycan-binding LysM domain-containing protein	C:integral component of membrane
Glyma.07G084300	DS	0.24029	0.163714	0.231012	0.470811	7.51334	2.58437	3.91885	3.52531	3.90916	4.2308	Group B	1.18813	1.25747	1.80909	2.00522	30495368	PF00069	PTHR24056,PTHR24056:SF171	KOG0594	2.7.11.22,2.7.11.23		GO:GO:0006468,GO:GO:0005524,GO:GO:0004672	AT4G28980.2	CAK1AT,CDKF;1	CDK-activating kinase 1AT	F:cyclin-dependent protein serine/threonine kinase activity; F:ATP binding; C:nucleus; C:cytoplasm; F:cyclin-dependent protein kinase activating kinase activity; P:positive regulation of cyclin-dependent protein kinase activity	EC:2.7.11; EC:2.7.11.22	Transferring phosphorus-containing groups; Cyclin-dependent kinase
Glyma.07G100900	DS	1.4601	0	1.1126	4.11064	13.7644	1.77821	0	0	8.00998	1.31763	Group B	6.66998	6.72719	12.7183	8.67502	30493041
Glyma.07G128400	DS	4.11763	5.29979	3.6016	3.46388	89.4545	9.49057	14.0081	11.9481	9.54552	7.40304	Group F	4.40204	3.12243	3.13964	4.5503	30493644	PF03096	PTHR11034,PTHR11034:SF23	KOG2931				AT5G56750.1	NDL1	N-MYC downregulated-like 1
Glyma.07G133100	DS	2.85272	1.88726	1.40905	0.560767	2.14603	0.858897	1.60273	1.31736	1.54791	1.26865	Group A	1.62597	1.51785	1.95597	2.51415	30494914	PF03514	PTHR31636,PTHR31636:SF14					AT2G37650.1		GRAS family transcription factor	F:DNA-binding transcription factor activity; C:nucleus; P:regulation of transcription, DNA-templated; F:sequence-specific DNA binding
Glyma.07G139300	DS	0.401719	4.49105	22.0736	15.3902	149.703	0.257719	78.9257	53.9986	19.085	44.8009	Group A	13.3457	18.1445	9.78639	36.7272	30493802		PTHR33738,PTHR33738:SF3					AT5G02020.1
Glyma.07G147800	DS	0.598709	0.673643	0.526339	0.3195	0.683992	0.603997	0.248431	0.46472	0.720361	0.204294	Group G	4.25365	1.58204	1.27672	1.04127	30493819	PF08263,PF13855,PF00069	PTHR27000,PTHR27000:SF114	KOG1187	2.7.11.1		GO:GO:0005515,GO:GO:0006468,GO:GO:0005524,GO:GO:0004672	AT3G47570.1		Leucine-rich repeat protein kinase family protein	F:protein serine/threonine kinase activity; F:ATP binding; P:protein phosphorylation; C:integral component of membrane	EC:2.7.11	Transferring phosphorus-containing groups
Glyma.07G155100	DS	0.0900446	0	0.636691	1.56493	11.1121	0.864802	1.11775	5.04064	0.826455	2.97921	Group A	1.05347	0.349134	0.285087	1.17731	30492408		PTHR33181,PTHR33181:SF15
Glyma.07G162100	DS	1.36614	0.934697	0.794316	0.617391	6.8157	3.08608	0.877041	2.08008	1.56316	1.19086	Group B	8.7832	9.79807	13.4034	16.9047	30491490	PF07393	PTHR12100,PTHR12100:SF0				GO:GO:0048278,GO:GO:0006887,GO:GO:0005737	AT5G12370.2	SEC10	exocyst complex component sec10	C:exocyst; P:exocytosis; P:vesicle docking
Glyma.07G164700	DS	4.66304	6.93327	6.70949	3.16687	8.86389	4.74383	2.46869	1.62338	5.5595	3.74287	Group F	1.00797	0.77384	0.231153	0.605805	30492873	PF01535	PTHR24015,PTHR24015:SF590					AT1G62350.1		Pentatricopeptide repeat (PPR) superfamily protein	F:RNA binding; F:endonuclease activity; P:RNA modification; C:intracellular membrane-bounded organelle; P:nucleic acid phosphodiester bond hydrolysis
Glyma.07G169800	DS	6.28608	1.81784	1.88949	4.18124	9.55403	5.13255	9.23193	6.9794	5.0692	4.46103	Group B	2.44196	2.69755	3.03705	3.31821	30494841
Glyma.07G179900	DS	0.145943	0.93782	0.955848	0.267759	2.11448	0.274508	0.217279	0.33055	0.73466	2.29875	Group D	0.820928	1.10505	1.52248	1.10891	30493653	PF14226,PF03171	PTHR10209,PTHR10209:SF142	KOG0143	1.14.11.9		GO:GO:0055114,GO:GO:0016491	AT3G19010.1		2-oxoglutarate (2OG) and Fe(II)-dependent oxygenase superfamily protein	F:metal ion binding; F:dioxygenase activity; P:oxidation-reduction process
Glyma.07G185000	DS	7.58773	5.944	6.31054	5.19037	8.18011	4.9757	5.0443	5.13771	6.13443	4.21919	Group A	21.9077	25.1149	36.0413	111.83	30492277	PF00023,PF01529,PF12796	PTHR22883,PTHR22883:SF70	KOG0509	2.3.1.225	K18932	GO:GO:0005515,GO:GO:0008270	AT2G14255.1		Ankyrin repeat family protein with DHHC zinc finger domain	C:integral component of membrane; F:protein-cysteine S-palmitoyltransferase activity	EC:2.3.1.225	Protein S-acyltransferase
Glyma.07G186900	DS	0.167706	0.191347	0.13145	0.216574	1.73237	0	0.204871	0.104912	0.100688	0.272097	Group A	1.19466	1.65403	1.27945	1.67423	30494453	PF02679			4.4.1.19		GO:GO:0019295	AT4G21320.1	HSA32	Aldolase-type TIM barrel family protein	F:catalytic activity
Glyma.07G188700	DS	1.33159	1.01151	1.25727	1.42061	0.976914	0.821023	0.714003	0.551743	0.907425	0.424776	Group A	7.02423	6.74754	7.37101	10.1417	30492196	PF01535,PF13041	PTHR24015,PTHR24015:SF272					AT2G17140.1		Pentatricopeptide repeat (PPR) superfamily protein	F:RNA binding; F:endonuclease activity; P:RNA modification; C:intracellular membrane-bounded organelle
Glyma.07G188800	DS	0.246115	0.457004	1.06094	2.23912	10.166	0.0221546	3.56217	0.648123	0.125347	0.929811	Group E	7.59725	9.71357	10.298	8.99092	30493050	PF08276,PF00954,PF01453,PF07714	PTHR27002,PTHR27002:SF66	KOG1187	2.7.11.1		GO:GO:0048544,GO:GO:0006468,GO:GO:0004672	AT4G21390.1	B120	S-locus lectin protein kinase family protein	F:protein serine/threonine kinase activity; F:ATP binding; C:plasma membrane; P:protein phosphorylation; C:integral component of membrane; F:carbohydrate binding; P:recognition of pollen	EC:2.7.11	Transferring phosphorus-containing groups
Glyma.07G189900	DS	11.6664	14.7074	13.731	6.54006	25.6611	5.25113	10.019	21.0109	11.8006	13.4754	Group A	19.7735	18.3778	16.4115	28.3609	30493961	PF00070	PTHR22912,PTHR22912:SF180		1.6.5.9	K17871	GO:GO:0055114,GO:GO:0016491	AT4G05020.1	NDB2	NAD(P)H dehydrogenase B2	F:NADH dehydrogenase activity; F:calcium ion binding; P:oxidation-reduction process	EC:1.6.99.3	NADH dehydrogenase
Glyma.07G192500	DS	5.71045	7.4842	8.59323	2.6188	14.9111	1.97556	12.9271	10.5099	3.40255	4.80481	Group F	14.0744	11.7417	7.15876	13.5586	30494147	PF13923,PF00271,PF00176	PTHR10799,PTHR10799:SF705		3.6.4.12		GO:GO:0005524	AT1G61140.1	EDA16	SNF2 domain-containing protein / helicase domain-containing protein / zinc finger protein-related	F:ATP binding; C:cytoplasm; F:metal ion binding
Glyma.07G200200	DS	9.45297	23.0028	22.6106	22.0952	326.606	11.6492	3.43627	3.44213	25.3812	2.75639	Group D	28.4138	32.6968	52.3444	16.2315	30492100	PF00011	PTHR11527,PTHR11527:SF158	KOG0710		K13993		AT1G53540.1		HSP20-like chaperones superfamily protein	C:cytoplasm
Glyma.07G200800	DS	4.69119	4.54991	4.74337	3.71247	234.668	6.01285	22.1378	15.7592	19.07	24.9563	Group A	9.17506	8.18913	8.30243	10.7311	30493097	PF05605,PF14571	PTHR31875,PTHR31875:SF2					AT3G05700.1		Drought-responsive family protein
Glyma.07G202800	DS	1.5321	1.34837	1.73956	0.84618	2.41581	0.704474	0.770014	0.421818	1.02368	0.60052	Group B	6.03269	6.23973	9.97464	9.94579	30492576
Glyma.07G215400	DS	18.3872	13.2207	14.254	15.4808	69.347	25.8035	16.2737	21.7598	25.0488	33.2256	Group G	12.9976	7.80173	4.32206	4.33203	30492009	PF00571	PTHR11911,PTHR11911:SF109					AT4G36910.1	CDCP2,LEJ2	Cystathionine beta-synthase (CBS) family protein
Glyma.07G220400	DS	0.050621	0.056213	0.369642	1.59584	1.68337	0.145227	0.115089	0.266755	0.701652	0	Group A	2.50103	4.89501	5.49457	7.59173	30495299	PF00067	PTHR24298,PTHR24298:SF45	KOG0156			GO:GO:0055114,GO:GO:0020037,GO:GO:0016705,GO:GO:0005506	AT1G64940.1	CYP89A6	cytochrome P450, family 87, subfamily A, polypeptide 6	F:iron ion binding; C:membrane; F:oxidoreductase activity, acting on paired donors, with incorporation or reduction of molecular oxygen, NAD(P)H as one donor, and incorporation of one atom of oxygen; F:heme binding; P:secondary metabolite biosynthetic process; P:oxidation-reduction process	EC:1.14.13	Acting on paired donors, with incorporation or reduction of molecular oxygen. The oxygen incorporated need not be derived from O(2)
Glyma.07G222900	DS	6.22454	8.24098	8.16995	8.7752	58.3324	6.39154	6.23093	5.30976	6.24881	5.80388	Group A	18.8315	17.3994	16.2758	20.9649	30493836	PF03367	PTHR10876,PTHR10876:SF0			K06874	GO:GO:0008270	AT5G22480.1		ZPR1 zinc-finger domain protein	C:nucleus; C:cytoplasm; F:zinc ion binding
Glyma.07G230300	DS	1.13264	0.86527	0.730519	0.466087	1.48416	0.515485	1.01767	0.792909	1.09709	0.258119	Group B	1.28318	2.03261	3.2226	3.25352	30494156	PF07891	PTHR10759,PTHR10759:SF9				GO:GO:0006412,GO:GO:0005840,GO:GO:0005622,GO:GO:0003735	AT5G39785.1		Protein of unknown function (DUF1666)	F:RNA binding; F:structural constituent of ribosome; P:translation; C:integral component of membrane; C:cytosolic large ribosomal subunit; P:ribosome biogenesis
Glyma.07G239500	DS	12.7947	7.23812	8.07793	9.30633	47.4543	9.26527	9.27787	16.6408	10.7762	8.60316	Group A	4.70197	4.39563	4.17308	5.15174	30491822		PTHR31184,PTHR31184:SF3	KOG3450				AT3G06610.1		DNA-binding enhancer protein-related
Glyma.07G240700	DS	0.629779	0.107084	0.203783	0.225169	7.73792	0.612906	0.195531	0.23884	0.467149	0.338231	Group A	0.967976	1.57615	6.3773	21.5679	30492197	PF03070	PTHR20858,PTHR20858:SF18					AT3G16990.1		Haem oxygenase-like, multi-helical	C:cytosol; P:thiamine biosynthetic process; P:thiamine diphosphate biosynthetic process; F:thiaminase activity	EC:3.5.99.2	Aminopyrimidine aminohydrolase
Glyma.07G241400	DS	0.0411637	0.0703412	0.80807	20.7198	206.756	0	0	0	5.27562	0.386043	Group B	33.3704	63.351	78.9894	81.0154	30495108	PF02466	PTHR15371,PTHR15371:SF1					AT4G16160.2	ATOEP16-2,ATOEP16-S	Mitochondrial import inner membrane translocase subunit Tim17/Tim22/Tim23 family protein	C:TIM23 mitochondrial import inner membrane translocase complex; P:protein import into mitochondrial matrix; C:integral component of mitochondrial inner membrane
Glyma.07G258200	DS	0.0134248	0.0261678	0.284413	8.44976	277.942	0	0.123596	0.11918	0	1.4414	Group A	7.15095	38.6457	291.421	1468.36	30493367	PF13561	PTHR24322,PTHR24322:SF566	KOG0725				AT1G54870.1		NAD(P)-binding Rossmann-fold superfamily protein	F:oxidoreductase activity; P:oxidation-reduction process
Glyma.07G261500	DS	7.36976	11.3859	8.82725	3.84916	74.3631	3.16335	3.21913	1.86595	7.39662	6.39909	Group G	8.99506	9.39492	3.55223	1.43027	30495388	PF00085,PF01507	PTHR23293,PTHR23293:SF11	KOG0189	1.8.4.10	K05907	GO:GO:0045454,GO:GO:0008152,GO:GO:0003824	AT4G21990.1	APR3,ATAPR3,PRH-26,PRH26	APS reductase 3	F:phosphoadenylyl-sulfate reductase (thioredoxin) activity; C:cytoplasm; P:sulfate reduction; F:adenylyl-sulfate reductase (glutathione) activity; P:cell redox homeostasis	EC:1.8.4.9; EC:1.8.4.8	Adenylyl-sulfate reductase (glutathione); Phosphoadenylyl-sulfate reductase (thioredoxin)
Glyma.07G269400	DS	0.501851	0.742864	0.530272	0.485779	29.9603	0.71121	0.757171	2.72062	0.987656	0.434633	Group A	2.20207	1.89836	2.01474	8.07709	30494408	PF07983,PF00332	PTHR32227,PTHR32227:SF11		3.2.1.39		GO:GO:0005975,GO:GO:0004553	AT4G17180.1		O-Glycosyl hydrolases family 17 protein	F:hydrolase activity, hydrolyzing O-glycosyl compounds; P:carbohydrate metabolic process
Glyma.07G273800	DS	5.14476	2.50337	2.90771	2.47267	12.3416	1.66177	1.58154	1.5144	4.65451	1.6837	Group G	12.5877	7.21332	4.35112	3.32138	30491901	PF03372	PTHR11200,PTHR11200:SF133	KOG0565	3.1.3.56			AT2G43900.1		Endonuclease/exonuclease/phosphatase family protein	F:hydrolase activity; P:phosphatidylinositol dephosphorylation
Glyma.08G001600	DS	182.191	165.131	109.665	280.421	2401.13	73.9166	1269.8	373.288	442.06	459.246	Group D	2.73443	2.66602	3.87396	2.62352	30537343
Glyma.08G004300	DS	3.17583	2.38543	2.42025	1.10939	16.493	2.24989	5.74092	8.38336	3.14588	4.79995	Group B	4.01849	4.13076	6.08394	5.583	30539561	PF11961,PF05003	PTHR31730,PTHR31730:SF2					AT1G34320.1		Protein of unknown function (DUF668)
Glyma.08G006600	DS	0.580764	0.45962	0.415621	3.45685	125.593	0.0999173	0.617924	0.45431	1.45966	1.14748	Group G	2.30463	1.76221	1.11355	0.571263	30538526
Glyma.08G006700	DS	1.9417	1.44487	0.970597	1.64804	14.6242	0.61676	1.13783	0.563762	0.922826	0.303333	Group B	1.34996	4.0888	7.37283	6.98586	30538327	PF13041,PF01535	PTHR24015,PTHR24015:SF305					AT5G61800.1		Pentatricopeptide repeat (PPR) superfamily protein
Glyma.08G008600	DS	13.4106	13.4683	10.3231	7.81053	27.5107	14.1942	5.42039	6.3923	8.53358	6.01127	Group G	6.06126	3.50421	1.92704	1.02075	30537710	PF00782,PF09192	PTHR10159,PTHR10159:SF346	KOG1716	3.1.3.16,3.1.3.48	K14165	GO:GO:0008138,GO:GO:0006470	AT5G23720.1	PHS1	dual specificity protein phosphatase family protein	C:cytoplasm; P:protein dephosphorylation; F:protein tyrosine/serine/threonine phosphatase activity; P:response to abscisic acid; F:kinase activity; P:phosphorylation; P:cortical microtubule organization	EC:3.1.3.16; EC:3.1.3.41	Protein-serine/threonine phosphatase; 4-nitrophenylphosphatase
Glyma.08G010700	DS	3.7459	3.95174	3.3811	2.4726	10.5181	3.19141	0.605919	1.00189	1.62918	0.504233	Group G	6.98607	5.18531	3.96131	1.55402	30537353	PF08585,PF16099	PTHR14790,PTHR14790:SF15			K10990		AT5G63540.1	ATRMI1,BLAP75,RMI1	Domain of unknown function (DUF1767)
Glyma.08G019400	DS	0.85966	6.07088	6.15539	3.79739	497.801	0	0.182124	0.0652609	0.188961	2.09592	Group B	13.8	18.3067	30.1067	45.9935	30537637	PF05496	PTHR23074,PTHR23074:SF90		3.6.1.3		GO:GO:0009378,GO:GO:0006310,GO:GO:0006281	AT1G64110.3		P-loop containing nucleoside triphosphate hydrolases superfamily protein	F:ATP binding; C:nucleus; F:ATPase activity	EC:3.6.1.3; EC:3.6.1.15	Adenosinetriphosphatase; Nucleoside-triphosphate phosphatase
Glyma.08G021600	DS	0.899655	1.72459	1.26412	1.54802	1.38728	1.39612	0.579979	0.2358	0.807925	0.677938	Group G	3.28171	1.5324	1.51405	0.716987	30539598	PF14416,PF13839	PTHR32285,PTHR32285:SF40					AT4G11090.1	TBL23	TRICHOME BIREFRINGENCE-LIKE 23	C:Golgi apparatus; C:integral component of membrane; F:O-acetyltransferase activity; P:cell wall organization or biogenesis
Glyma.08G023100	DS	1.32319	3.4219	7.4982	7.48539	26.7887	1.26924	3.37924	2.74124	13.177	3.7451	Group G	4.8788	2.89226	1.43933	1.20737	30539670	PF02719	PTHR10366,PTHR10366:SF308		5.1.3.2	K01784		AT4G23920.1	ATUGE2,UGE2	UDP-D-glucose/UDP-D-galactose 4-epimerase 2	F:UDP-glucose 4-epimerase activity; P:galactose metabolic process; C:integral component of membrane	EC:5.1.3.2	UDP-glucose 4-epimerase
Glyma.08G025500	DS	6.64327	7.26001	6.26786	3.8325	11.9285	4.79618	4.78678	7.39909	6.40515	3.63798	Group A	10.3594	7.26843	6.03077	11.3946	30537680	PF01373	PTHR31352,PTHR31352:SF7		3.2.1.2	K01177	GO:GO:0016161,GO:GO:0000272	AT3G23920.1	BAM1,BMY7,TR-BAMY	beta-amylase 1	P:polysaccharide catabolic process; F:beta-amylase activity; F:amylopectin maltohydrolase activity	EC:3.2.1.2	Beta-amylase
Glyma.08G031000	DS	5.03733	1.64708	2.91931	5.64146	55.167	2.03943	3.62297	5.04148	5.36349	2.83752	Group B	10.8913	16.0197	17.5903	16.5507	30539096		PTHR36784,PTHR36784:SF1					AT4G26240.1			C:integral component of membrane
Glyma.08G037300	DS	11.2598	6.84777	8.48756	8.02791	42.5549	8.80358	9.38044	10.4564	14.1605	11.6195	Group A	1.13489	1.35247	1.18979	1.72607	30541040	PF07714,PF00069	PTHR24056,PTHR24056:SF171	KOG0594	2.7.11.22,2.7.11.23	K08817	GO:GO:0006468,GO:GO:0004672,GO:GO:0005524	AT4G28980.2	CAK1AT,CDKF;1	CDK-activating kinase 1AT	F:cyclin-dependent protein serine/threonine kinase activity; F:ATP binding; C:nucleus; C:cytoplasm; F:cyclin-dependent protein kinase activating kinase activity; P:positive regulation of cyclin-dependent protein kinase activity	EC:2.7.11; EC:2.7.11.22	Transferring phosphorus-containing groups; Cyclin-dependent kinase
Glyma.08G038000	DS	8.51151	13.1845	14.9084	14.379	57.9632	27.4173	11.6836	15.583	12.6556	23.9451	Group G	24.3454	16.008	12.331	6.44863	30537866
Glyma.08G040700	DS	1.82301	3.11203	4.61725	1.78269	9.77301	3.65812	0.716786	1.85363	5.90513	3.67283	Group A	3.28935	4.4856	3.61117	5.28545	30538333	PF11744	PTHR31086,PTHR31086:SF20	KOG4711			GO:GO:0015743	AT3G18440.1	ALMT9,AtALMT9	aluminum-activated malate transporter 9	C:plant-type vacuole membrane; F:malate transmembrane transporter activity; C:integral component of membrane; P:malate transmembrane transport
Glyma.08G045300	DS	0.200151	0.057643	0.369551	0.109707	11.2844	0	3.16767	0	0.383317	3.99364	Group B	0.115657	0.432052	1.36151	2.38621	30538031		PTHR34780					AT1G24600.1
Glyma.08G045700	DS	10.5828	10.7402	15.1516	10.5353	53.9557	10.7794	30.2325	24.4979	15.0031	18.988	Group B	18.4918	22.1351	24.8691	28.6543	30537441	PF13962,PF12796	PTHR24186,PTHR24186:SF9	KOG0502,KOG0512,KOG0508,KOG4412				AT2G01680.1		Ankyrin repeat family protein	C:integral component of membrane
Glyma.08G047400	DS	9.59314	12.1228	12.7291	4.37639	43.2091	2.14742	4.68428	11.2497	5.74154	6.22206	Group A	3.56746	2.50607	2.4539	3.90706	30539339	PF00447	PTHR10015,PTHR10015:SF156			K09419	GO:GO:0043565,GO:GO:0006355,GO:GO:0005634,GO:GO:0003700	AT1G67970.1	AT-HSFA8,HSFA8	heat shock transcription factor A8	F:DNA-binding transcription factor activity; C:nucleus; P:regulation of transcription, DNA-templated; F:sequence-specific DNA binding
Glyma.08G048900	DS	0.655916	0.303462	5.79087	32.1598	3590.94	0	0.370703	2.22318	2.04744	3.43754	Group A	5.46294	9.22169	11.9713	23.0138	30540229	PF00257					GO:GO:0009415,GO:GO:0006950	AT3G50980.1	XERO1	dehydrin xero 1	P:response to stress; P:response to water
Glyma.08G051700	DS	0.0773399	0	0.0316392	0.0644329	0.256221	0.02355	0	0	0.115428	0.0406928	Group B	0.611289	1.39703	2.97604	2.41784	30539740	PF03098	PTHR11903,PTHR11903:SF12	KOG2408				AT1G73680.1	ALPHA DOX2	alpha dioxygenase	F:peroxidase activity; P:response to oxidative stress; F:heme binding; P:oxidation-reduction process; P:cellular oxidant detoxification	EC:1.11.1.7	Peroxidase
Glyma.08G054400	DS	8.21236	6.49907	5.81211	4.40762	44.3448	8.65115	6.31003	6.71145	7.34517	8.12149	Group G	2.26226	1.26334	0.722831	0.487583	30538315	PF15072	PTHR14523,PTHR14523:SF1					AT1G48580.1
Glyma.08G056600	DS	0.40544	1.18736	1.4657	0.972178	95.7724	0.0296943	0.027166	0.166406	2.09384	3.86001	Group G	1.32941	1.28115	0.359403	0.311354	30536658	PF12695	PTHR11614,PTHR11614:SF97	KOG1455	2.3.1.22			AT1G73480.1		alpha/beta-Hydrolases superfamily protein	C:integral component of membrane
Glyma.08G061900	DS	4.77886	5.92671	5.35945	5.20767	10.9607	8.30995	2.02867	3.09743	5.49995	3.93346	Group G	11.003	7.72164	7.50999	2.63136	30539749	PF07714	PTHR27003,PTHR27003:SF26	KOG1187	2.7.11.1		GO:GO:0006468,GO:GO:0004672	AT5G54590.2	CRLK1	Protein kinase superfamily protein	F:non-membrane spanning protein tyrosine kinase activity; F:ATP binding; C:integral component of membrane; P:peptidyl-tyrosine phosphorylation	EC:2.7.10; EC:2.7.10.2	Transferring phosphorus-containing groups; Non-specific protein-tyrosine kinase
Glyma.08G064300	DS	7.95993	5.94022	5.53518	6.78318	14.9473	5.2335	6.46801	7.46118	7.16688	4.66932	Group A	20.8308	17.2529	16.1781	33.277	30536778	PF01529,PF12796	PTHR22883,PTHR22883:SF70	KOG0509	2.3.1.225	K18932	GO:GO:0008270	AT2G14255.1		Ankyrin repeat family protein with DHHC zinc finger domain	C:integral component of membrane; F:protein-cysteine S-palmitoyltransferase activity	EC:2.3.1.225	Protein S-acyltransferase
Glyma.08G067600	DS	5.27153	12.9651	20.5464	5.90992	126.57	4.22345	44.2763	29.3066	9.5731	30.4083	Group A	2.47746	3.52223	4.02748	5.415	30536075	PF00857	PTHR11080,PTHR11080:SF24		3.5.1.19		GO:GO:0008152,GO:GO:0003824	AT2G22570.1	ATNIC1,NIC1	nicotinamidase 1	C:cytoplasm; P:nicotinamide metabolic process; F:nicotinamidase activity	EC:3.5.1.19	Nicotinamidase
Glyma.08G069000	DS	3.28084	1.16603	1.21167	0.683384	130.29	1.41896	0.495378	0.596503	1.20666	1.20405	Group B	0.691411	1.33452	2.15901	2.97199	30536435	PF00011	PTHR11527,PTHR11527:SF158	KOG0710		K13993		AT1G07400.1		HSP20-like chaperones superfamily protein	C:cytoplasm
Glyma.08G070000	DS	0.0598599	1.34706	2.78397	1.19874	69.3688	0.161119	0.979312	2.05813	11.1802	7.35958	Group A	0.298714	0.65295	1.01399	2.62956	30540405	PF03171,PF14226	PTHR10209,PTHR10209:SF167	KOG0143	1.14.11.9		GO:GO:0055114,GO:GO:0016491	AT2G36690.1		2-oxoglutarate (2OG) and Fe(II)-dependent oxygenase superfamily protein	F:metal ion binding; F:dioxygenase activity; P:oxidation-reduction process
Glyma.08G072000	DS	4.53819	4.39668	6.04565	13.0495	199.941	1.45013	3.09022	2.59151	7.14854	2.23514	Group D	29.0758	33.3212	37.4959	32.9228	30540450	PF06454	PTHR31142,PTHR31142:SF5					AT4G21790.1	ATTOM1,TOM1	tobamovirus multiplication 1	C:integral component of membrane
Glyma.08G078000	DS	2.10171	5.22682	5.68656	1.86279	19.9764	0.889705	5.32154	10.3549	2.84641	6.15108	Group B	4.7056	5.83528	8.78776	7.69854	30539153		PTHR34112					AT1G36990.1
Glyma.08G081400	DS	0.113898	0.0960454	0.0183363	0.158241	250.247	0.0586604	0.0702779	0.318643	0.0834835	0.30629	Group A	1.04959	0.60347	0.943976	10.6257	30538487	PF00481	PTHR13832,PTHR13832:SF300	KOG0698	3.1.3.16	K14803	GO:GO:0003824,GO:GO:0006470,GO:GO:0004722	AT2G34740.1		Protein phosphatase 2C family protein	F:protein serine/threonine phosphatase activity; P:protein dephosphorylation	EC:3.1.3.16; EC:3.1.3.41	Protein-serine/threonine phosphatase; 4-nitrophenylphosphatase
Glyma.08G090400	DS	7.92975	11.379	12.2744	10.2978	31.4138	16.0791	14.7158	10.3604	13.6459	16.3932	Group G	14.5715	9.06752	6.93182	3.85474	30537819	PF07719	PTHR26312,PTHR26312:SF70					AT3G18420.1		Protein prenylyltransferase superfamily protein
Glyma.08G092000	DS	6.672	4.90099	5.12487	4.29027	36.3632	3.03366	21.028	8.52989	9.16024	4.18542	Group B	20.9613	28.7179	37.3053	49.4336	30540682	PF00999	PTHR10110,PTHR10110:SF86	KOG1965			GO:GO:0055085,GO:GO:0016021,GO:GO:0015299,GO:GO:0006812	AT2G01980.1	ATNHX7,ATSOS1,SOS1	sodium proton exchanger, putative (NHX7) (SOS1)	C:plasma membrane; C:chloroplast envelope; F:sodium:proton antiporter activity; F:potassium:proton antiporter activity; C:integral component of membrane; P:regulation of intracellular pH; P:potassium ion transmembrane transport; P:sodium ion import across plasma membrane; P:proton transmembrane transport
Glyma.08G104600	DS	12.9429	6.84774	12.5799	4.91414	220.216	23.8167	250.309	112.049	49.073	115.155	Group F	2.75995	1.6802	2.17892	3.5543	30540859	PF04669	PTHR31444,PTHR31444:SF1		2.1.1.112			AT1G27930.1		Protein of unknown function (DUF579)	C:integral component of membrane; P:xylan biosynthetic process
Glyma.08G104900	DS	128.702	132.034	184.054	206.255	308.39	62.8177	150.292	139.115	218.997	187.012	Group D	188.428	241.581	302.33	209.818	30537555	PF06624	PTHR15601	KOG3491			GO:GO:0005783	AT1G27330.1		Ribosome associated membrane protein RAMP4	C:endoplasmic reticulum; P:protein glycosylation; C:integral component of membrane; P:endoplasmic reticulum unfolded protein response
Glyma.08G106500	DS	4.32277	3.71576	4.76518	2.01851	8.75685	5.34263	2.15552	4.92189	2.59488	2.91724	Group A	11.8119	11.2681	10.5931	14.9612	30538905	PF01535,PF13041	PTHR24015,PTHR24015:SF321					AT5G27270.1	EMB976	Tetratricopeptide repeat (TPR)-like superfamily protein	F:RNA binding; F:endonuclease activity; P:RNA modification; C:intracellular membrane-bounded organelle; P:nucleic acid phosphodiester bond hydrolysis
Glyma.08G124600	DS	154.834	205.269	206.234	85.7017	254.751	82.2243	87.7455	74.7242	153.122	55.8699	Group D	421.87	490.391	592.397	350.704	30538457	PF04146	PTHR12357,PTHR12357:SF21	KOG1901				AT3G13460.1	ECT2	evolutionarily conserved C-terminal region 2	F:RNA binding
Glyma.08G131300	DS	5.36199	6.23595	5.85842	8.53636	13.7562	1.89825	0.160379	0.0821875	4.30224	0.284281	Group A	5.18446	4.39144	6.0772	9.1681	30537534	PF05875	PTHR34368,PTHR34368:SF1				GO:GO:0016811,GO:GO:0016021,GO:GO:0006672	AT1G71190.1	SAG18	senescence associated gene 18	C:integral component of membrane
Glyma.08G133400	DS	13.419	17.9898	13.8432	5.88566	18.9868	4.09997	6.54576	4.90935	7.05744	2.33336	Group G	15.3397	5.71888	4.40873	3.04931	30539219	PF12070	PTHR21243,PTHR21243:SF13				GO:GO:0006351,GO:GO:0003714	AT4G40050.1		Protein of unknown function (DUF3550/UPF0682)	F:transcription corepressor activity; C:nucleus; P:transcription, DNA-templated; P:negative regulation of nucleic acid-templated transcription
Glyma.08G134900	DS	7.98193	6.72341	5.53361	1.97561	5.94745	1.4939	6.35075	3.69972	5.80899	2.10037	Group A	1.5016	1.23331	1.52096	1.81617	30538416	PF00646	PTHR32133,PTHR32133:SF89				GO:GO:0005515	AT3G23880.1		F-box and associated interaction domains-containing protein	F:ubiquitin-protein transferase activity; P:protein ubiquitination; P:SCF-dependent proteasomal ubiquitin-dependent protein catabolic process
Glyma.08G148000	DS	9.82333	5.08026	3.03693	1.80095	6.45725	2.57574	5.33958	5.0693	5.85509	6.34759	Group B	2.58442	3.08075	3.79555	4.03011	30535517	PF00854	PTHR11654			K14638	GO:GO:0016020,GO:GO:0006810,GO:GO:0005215	AT2G02040.1	ATPTR2,ATPTR2-B,NTR1,PTR2,PTR2-B	peptide transporter 2	P:oligopeptide transport; C:integral component of membrane; F:transmembrane transporter activity; P:transmembrane transport
Glyma.08G149200	DS	0.115705	0.545563	0.775759	0.292262	0.886909	0.0705009	0.0953918	0.117959	0.143289	0.0589389	Group B	1.60881	1.92388	2.4065	2.38929	30540478	PF00847	PTHR31194,PTHR31194:SF14				GO:GO:0006355,GO:GO:0003700	AT1G68550.2		Integrase-type DNA-binding superfamily protein	F:DNA binding; F:DNA-binding transcription factor activity; C:nucleus; P:regulation of transcription, DNA-templated
Glyma.08G160800	DS	0.270093	0.55807	2.06689	10.7964	5450.55	0.0862299	0.662119	0.167648	0.515605	4.43303	Group A	2.01934	7.03014	10.1003	26.145	30535904		PTHR36012,PTHR36012:SF2					AT2G21820.1
Glyma.08G164500	DS	0.103945	0.436713	1.82048	0.780308	5.6146	0.994918	0.635264	1.26618	4.30015	4.42467	Group B	0.851304	0.910289	1.59816	1.76436	30539044	PF10184	PTHR22750,PTHR22750:SF44	KOG4457				AT1G79510.2		Uncharacterized conserved protein (DUF2358)
Glyma.08G171100	DS	11.5565	4.84023	5.32598	6.13178	13.1166	11.2068	5.84385	6.12521	9.61523	7.69278	Group D	50.9958	57.7896	68.4242	50.6707	30537376	PF00916	PTHR11814,PTHR11814:SF65			K17470	GO:GO:0016021,GO:GO:0015116,GO:GO:0008272,GO:GO:0055085,GO:GO:0016020,GO:GO:0008271,GO:GO:0005886	AT4G08620.1	SULTR1;1	sulphate transporter 1;1
Glyma.08G172800	DS	0.578059	0.940629	1.99891	25.2982	13066	0	0.89784	0.823173	0.299575	4.43743	Group A	1.61109	9.60782	36.5253	110.53	30538424		PTHR37732,PTHR37732:SF1					AT3G12960.1			F:phosphatidylcholine binding; F:disaccharide binding
Glyma.08G174400	DS	0.911294	0.817735	0.752153	0.287553	5.17519	0.0771765	0.151026	0.806515	1.02562	0.267754	Group A	0.519805	0.407201	0.776976	1.3005	30540851	PF07714	PTHR24351,PTHR24351:SF82		2.7.11.1		GO:GO:0006468,GO:GO:0004672	AT3G14370.1	WAG2	Protein kinase superfamily protein	F:protein serine/threonine kinase activity; F:ATP binding; C:nucleus; C:cytoplasm; C:plasma membrane; P:protein phosphorylation; P:intracellular signal transduction	EC:2.7.11	Transferring phosphorus-containing groups
Glyma.08G174700	DS	5.56767	7.03714	15.7104	21.1673	207.875	78.9826	1.8914	5.16009	24.7085	244.159	Group F	13.4546	5.01791	7.41064	7.09398	30540539	PF13410,PF02798	PTHR11260,PTHR11260:SF195	KOG0406	2.5.1.18	K00799	GO:GO:0005515	AT1G78380.1	ATGSTU19,GST8,GSTU19	glutathione S-transferase TAU 19	F:glutathione transferase activity; C:cytoplasm; P:glutathione metabolic process; P:toxin catabolic process	EC:2.5.1.18	Glutathione transferase
Glyma.08G177500	DS	0.149436	0.138284	0.0868193	0.18843	20.227	0.253935	1.72172	1.02717	0.0854265	0.435643	Group A	1.72596	4.4192	5.23109	15.0457	30539201	PF01979	PTHR11647,PTHR11647:SF1		3.5.2.2		GO:GO:0016787	AT5G12200.1	PYD2	pyrimidine 2	C:cytoplasm; F:hydrolase activity, acting on carbon-nitrogen (but not peptide) bonds
Glyma.08G186900	DS	9.4281	7.22901	8.2233	12.1118	138.863	5.06466	20.6274	21.1646	15.7205	17.5691	Group E	10.0571	11.8944	11.9751	11.7462	30539041	PF05875	PTHR34368,PTHR34368:SF1				GO:GO:0016811,GO:GO:0016021,GO:GO:0006672	AT1G71190.1	SAG18	senescence associated gene 18	C:integral component of membrane
Glyma.08G188300	DS	11.8176	18.5203	26.1715	11.8241	119.242	4.26264	15.5067	12.4591	14.4302	7.42916	Group B	29.1664	38.196	53.9271	63.9957	30539744	PF00069	PTHR24343,PTHR24343:SF101	KOG0583	2.7.11.1	K14498	GO:GO:0006468,GO:GO:0005524,GO:GO:0004672	AT1G60940.2	SNRK2-10,SNRK2.10,SRK2B	SNF1-related protein kinase 2.10	F:protein serine/threonine kinase activity; F:ATP binding; C:nucleus; C:cytoplasm; P:protein phosphorylation; P:intracellular signal transduction	EC:2.7.11	Transferring phosphorus-containing groups
Glyma.08G205900	DS	11.8066	15.3709	15.2938	18.9383	96.6727	34.8642	8.85997	12.2665	20.0587	30.0291	Group G	12.7321	7.72615	5.36319	3.12153	30535957		PTHR35713,PTHR35713:SF1					AT3G24506.1
Glyma.08G209400	DS	1.43131	0.373449	2.35167	7.23624	26.0642	0.233873	0.263122	0.233821	4.78819	11.5591	Group D	5.45868	8.50072	11.6909	6.32915	30541237	PF04862	PTHR31265,PTHR31265:SF9					AT5G11420.1		Protein of unknown function, DUF642
Glyma.08G210800	DS	4.49412	8.7209	11.6252	4.00132	56.3139	1.81047	34.0329	25.1793	8.31456	16.8517	Group D	3.90606	6.18308	7.65184	5.53067	30536710	PF15697	PTHR33730,PTHR33730:SF4					AT1G15400.3
Glyma.08G214500	DS	10.0947	12.9158	20.3979	3.75192	46.9566	3.49122	26.823	29.2292	33.7351	9.89022	Group A	9.05243	12.0523	12.029	16.6546	30541197	PF13855	PTHR24006,PTHR24006:SF451	KOG4341			GO:GO:0005515	AT1G15740.1		Leucine-rich repeat family protein
Glyma.08G220500	DS	4.63101	11.1567	19.31	5.41817	42.7686	1.34384	14.7155	19.1462	27.9715	25.3522	Group A	5.48857	8.8175	5.55556	14.8471	30535905		PTHR33494,PTHR33494:SF1					AT4G30780.1
Glyma.08G224100	DS	0.0541689	0.0430615	0.568835	9.59697	256.719	0.0714363	0	0	0.142154	0.356997	Group B	5.79989	17.8754	29.5527	46.5183	30538939		PTHR35463,PTHR35463:SF1					AT1G16850.1			C:integral component of membrane
Glyma.08G226000	DS	6.92825	4.61975	7.832	5.25996	60.9383	7.36808	19.1289	12.9473	7.0782	15.6271	Group A	6.46403	5.93336	6.2627	8.06595	30538871	PF01852	PTHR19308,PTHR19308:SF13	KOG2761			GO:GO:0008289	AT3G13062.2		Polyketide cyclase/dehydrase and lipid transport superfamily protein	F:lipid binding; C:integral component of membrane
Glyma.08G238700	DS	0.582255	0.59354	0.353823	0.276257	0.598981	0.420018	0.18423	0.243444	0.457971	0.204639	Group A	1.1165	1.2053	1.21776	1.44096	30539287
Glyma.08G239400	DS	0.0250884	0.303318	1.64951	2.83396	254.18	0.054	0	0.161728	0.517742	0.703474	Group A	2.70757	3.48093	4.17007	10.5082	30535507	PF13664	PTHR23241,PTHR23241:SF50	KOG2886				AT1G22600.1		Late embryogenesis abundant protein (LEA) family protein	C:integral component of membrane
Glyma.08G246400	DS	2.76081	2.45192	6.07568	16.0741	222.034	6.16012	5.03618	3.05547	19.8985	8.78638	Group D	57.1684	72.5885	78.9428	60.58	30540833	PF07897,PF16135,PF16136	PTHR31413,PTHR31413:SF4				GO:GO:0007165	AT3G29575.4	AFP3	ABI five binding protein 3	P:signal transduction
Glyma.08G251300	DS	6.40726	6.68112	9.04545	3.99424	29.7471	3.31222	18.1966	16.7368	10.9829	16.4814	Group A	7.13096	8.66748	9.71213	14.3098	30535854	PF12678	PTHR22763,PTHR22763:SF34				GO:GO:0008270	AT5G38895.3		RING/U-box superfamily protein	P:protein polyubiquitination; F:zinc ion binding; F:ligase activity; P:proteasome-mediated ubiquitin-dependent protein catabolic process; F:ubiquitin protein ligase activity
Glyma.08G253000	DS	9.7667	12.6856	20.241	12.227	97.1671	6.2678	9.26761	10.4249	21.8609	5.32652	Group B	43.1863	43.361	51.4977	48.3726	30538212	PF00454	PTHR15245,PTHR15245:SF11	KOG2381	2.7.1.67		GO:GO:0016773	AT2G03890.1	ATPI4K GAMMA 7,PI4K GAMMA 7,UBDK GAMMA 7	phosphoinositide 4-kinase gamma 7	F:1-phosphatidylinositol 4-kinase activity; P:phosphatidylinositol phosphorylation	EC:2.7.1.67	1-phosphatidylinositol 4-kinase
Glyma.08G253700	DS	3.21644	1.88786	2.37166	0.810502	5.92608	3.39734	4.0381	1.05688	5.60831	3.40195	Group C	0.917319	0.740888	1.0251	0.992582	30538003	PF12695	PTHR12277,PTHR12277:SF77	KOG1552				AT3G30380.2		alpha/beta-Hydrolases superfamily protein	F:hydrolase activity
Glyma.08G263300	DS	13.6394	3.39957	3.80192	6.12183	13.0644	8.25702	3.49036	3.9278	6.03194	3.98907	Group A	4.02639	4.97645	4.03707	5.06045	30538628
Glyma.08G270500	DS	0.220315	0.446309	0.749309	1.50371	2.06221	0.135856	0.383452	0	0.23762	0.941556	Group A	0.768022	0.874695	0.812804	1.08792	30536696	PF12776	PTHR31704,PTHR31704:SF29					AT2G24960.2
Glyma.08G274200	DS	30.0364	33.6395	27.6254	15.9106	35.3206	9.71409	1.77619	5.03742	13.0801	3.73773	Group G	15.5782	7.86002	4.63364	3.0264	30536997	PF00010	PTHR31945,PTHR31945:SF15				GO:GO:0046983	AT5G65640.1	bHLH093	beta HLH protein 93	F:protein dimerization activity
Glyma.08G284700	DS	8.91413	2.22532	3.69945	4.76147	15.885	10.7589	8.74431	11.7951	12.5693	7.25454	Group A	51.4469	65.6207	75.282	105.797	30537683	PF14226,PF00004	PTHR23077,PTHR23077:SF79		3.6.4.6	K13525	GO:GO:0005524	AT5G03340.1		ATPase, AAA-type, CDC48 protein	F:ATP binding
Glyma.08G302800	DS	0.406992	0.246991	0.26114	0.169882	1.43332	0.58268	0.698712	0.696588	0.883934	0.605489	Group B	12.4514	16.3292	20.9688	18.7789	30540754	PF13907			3.6.4.12			AT2G13370.1	CHR5	chromatin remodeling 5	F:ATP binding; C:nucleus
Glyma.08G316700	DS	0.843852	1.56867	3.88568	1.79152	476.37	4.64994	31.048	56.5919	16.9323	50.02	Group A	2.89961	4.48937	5.27886	7.36296	30535995	PF01253	PTHR10388,PTHR10388:SF16	KOG1770		K03113	GO:GO:0006413,GO:GO:0003743	AT5G54940.1		Translation initiation factor SUI1 family protein	F:translation initiation factor activity; P:translational initiation
Glyma.08G324200	DS	0.0207115	0	0.0960104	5.37202	63.78	0.0223275	0.0444155	0.228355	1.97205	1.01573	Group A	17.0499	30.7758	37.633	56.9892	30537399	PF00999	PTHR10110,PTHR10110:SF101	KOG1965			GO:GO:0055085,GO:GO:0016021,GO:GO:0015299,GO:GO:0006812,GO:GO:0055075,GO:GO:0009651,GO:GO:0006814,GO:GO:0005886,GO:GO:0005774	AT5G55470.1	ATNHX3,NHX3	Na+/H+ (sodium hydrogen) exchanger 3	C:vacuolar membrane; C:plasma membrane; P:response to salt stress; F:sodium:proton antiporter activity; F:potassium:proton antiporter activity; C:integral component of membrane; P:regulation of intracellular pH; P:potassium ion homeostasis; P:potassium ion transmembrane transport; P:sodium ion import across plasma membrane; P:proton transmembrane transport
Glyma.08G330000	DS	0.0842965	0	0.436591	2.93046	43.2055	0.147887	0.196488	0	1.3187	0.182556	Group A	1.92036	3.95635	8.8943	24.8139	30540377										C:membrane; C:integral component of membrane
Glyma.08G330300	DS	4.33272	3.42596	3.0121	2.6154	5.26507	2.42514	1.24997	1.1394	2.84203	1.56772	Group G	8.63225	11.957	6.05472	3.66711	30536667	PF04857	PTHR15092,PTHR15092:SF22	KOG1990	3.1.13.4	K01148	GO:GO:0005634	AT1G55870.1	AHG2,ATPARN	Polynucleotidyl transferase, ribonuclease H-like superfamily protein	F:nucleic acid binding
Glyma.08G333700	DS	19.1352	12.6222	15.5488	8.26692	47.5554	7.02664	8.02296	10.9214	18.9828	18.6742	Group A	20.4298	17.7174	22.6238	31.7438	30540212	PF13432	PTHR26312,PTHR26312:SF87					AT1G07280.2		Tetratricopeptide repeat (TPR)-like superfamily protein	P:RNA processing
Glyma.08G336800	DS	1.94649	0.99971	1.41681	0.446048	41.735	31.8865	9.8793	33.437	12.1274	34.8398	Group F	0.632359	0.665739	0.214289	0.661313	30537252	PF01490	PTHR22950,PTHR22950:SF228	KOG1303				AT5G23810.1	AAP7	amino acid permease 7	P:amino acid transmembrane transport; C:plasma membrane; F:amino acid transmembrane transporter activity; C:integral component of membrane
Glyma.08G344600	DS	1.56963	0.56315	1.14801	5.31338	57.9944	0.243878	0.364975	0	4.05981	0.200806	Group A	7.79787	14.8172	20.5323	51.5351	30537991		PTHR33132,PTHR33132:SF11					AT3G56500.1		serine-rich protein-related
Glyma.08G345000	DS	23.1219	23.3531	12.7314	1.37871	14.8946	13.1058	19.5244	7.70288	22.3258	11.0336	Group A	0.3959	0.798483	0.657001	1.93519	30539667	PF03819	PTHR14552,PTHR14552:SF17		3.6.1.12	K16904		AT3G25400.1			P:nucleoside triphosphate catabolic process; F:metal ion binding; F:nucleoside-triphosphate diphosphatase activity	EC:3.6.1.19	Acting on acid anhydrides
Glyma.08G345200	DS	20.2139	18.9595	13.3043	15.111	17.1455	13.7519	9.26215	7.60404	16.3689	9.21276	Group A	45.9589	43.7604	46.5417	82.7262	30537820	PF01494	PTHR13789,PTHR13789:SF240	KOG3855		K06126	GO:GO:0071949	AT3G24200.1		FAD/NAD(P)-binding oxidoreductase family protein	P:ubiquinone biosynthetic process; F:oxidoreductase activity, acting on paired donors, with incorporation or reduction of molecular oxygen, NAD(P)H as one donor, and incorporation of one atom of oxygen; F:oxidoreductase activity, acting on paired donors, with incorporation or reduction of molecular oxygen, reduced flavin or flavoprotein as one donor, and incorporation of one atom of oxygen; C:ext…	EC:1.14.14; EC:1.14.13	Acting on paired donors, with incorporation or reduction of molecular oxygen. The oxygen incorporated need not be derived from O(2); Acting on paired donors, with incorporation or reduction of molecular oxygen. The oxygen incorporated need not be derived from O(2)
Glyma.08G346600	DS	0.290478	0.0507312	2.38748	105.17	315.43	0.109114	0.677119	3.4393	0.434404	4.33804	Group A	22.7028	138.007	556.354	1169.01	30536612	PF02068					GO:GO:0008270	AT2G42000.2		Plant EC metallothionein-like protein, family 15	F:zinc ion binding
Glyma.08G355700	DS	0.226094	0.88533	0.226495	0.079394	1.00047	0	0	0	0.584844	0.0917285	Group A	0.755115	0.69471	0.966545	1.37235	30540748	PF02569	PTHR21299,PTHR21299:SF1	KOG3042	6.3.2.1		GO:GO:0015940,GO:GO:0004592	AT5G48840.1	ATPTS,PANC,PTS	homolog of bacterial PANC	F:pantoate-beta-alanine ligase activity; P:pantothenate biosynthetic process	EC:6.3.2.1	Pantoate--beta-alanine ligase (AMP-forming)
Glyma.08G356600	DS	4.13249	0.798282	2.57725	2.32112	15.4438	3.21996	2.19628	2.87916	3.94532	3.0698	Group B	2.41784	2.93993	4.69805	4.51515	30538983							AT5G48890.1		C2H2-like zinc finger protein	F:nucleic acid binding; C:nucleus
Glyma.08G367800	DS	1.86564	1.43292	0.85987	0.760232	4.35932	1.4807	0.30836	0.352592	0.604146	0.433387	Group A	1.35006	1.2116	1.52736	1.83715	30536165		PTHR12549,PTHR12549:SF16					AT1G62310.1		transcription factor jumonji (jmjC) domain-containing protein
Glyma.09G004400	DS	104.053	100.378	90.4472	41.4316	77.5751	25.6171	35.4451	40.4771	61.3625	19.4708	Group G	146.14	172.507	125.999	44.2507	30486917	PF00085,PF01507	PTHR23293,PTHR23293:SF11	KOG0189	1.8.4.10	K05907	GO:GO:0045454,GO:GO:0008152,GO:GO:0003824	AT4G21990.1	APR3,ATAPR3,PRH-26,PRH26	APS reductase 3	F:phosphoadenylyl-sulfate reductase (thioredoxin) activity; C:cytoplasm; P:sulfate reduction; P:cell redox homeostasis	EC:1.8.4.8	Phosphoadenylyl-sulfate reductase (thioredoxin)
Glyma.09G019800	DS	92.2256	89.2889	118.481	104.517	560.323	32.8511	112.425	125.07	193.384	197.845	Group B	76.9649	94.3614	144.932	135.525	30483853	PF13774,PF00957	PTHR21136,PTHR21136:SF92	KOG0859		K08511	GO:GO:0016192,GO:GO:0016021	AT1G04760.1	ATVAMP726,VAMP726	vesicle-associated membrane protein 726	F:SNARE binding; F:SNAP receptor activity; P:exocytosis; P:vesicle fusion; C:integral component of membrane; C:SNARE complex
Glyma.09G029100	DS	1.12311	2.39185	2.00691	1.62752	8.6372	0.384672	1.18047	1.2943	1.19631	0.921283	Group A	2.84944	3.2433	3.56622	7.32906	30486148	PF03092	PTHR31585,PTHR31585:SF2				GO:GO:0016021,GO:GO:0006810	AT1G64890.1		Major facilitator superfamily protein	C:integral component of membrane
Glyma.09G031000	DS	0.999672	1.0468	0.934511	1.20465	22.1786	0.113834	0.379957	0.0793801	0.427193	0.197569	Group A	2.08057	1.77644	2.45531	2.481	30486290	PF00153	PTHR24089,PTHR24089:SF296	KOG0765		K15121		AT5G15640.1		Mitochondrial substrate carrier family protein
Glyma.09G031700	DS	49.8573	16.8815	17.1972	6.67106	29.7006	11.9409	24.5674	15.7569	14.1035	7.53972	Group A	5.49205	4.13865	3.87495	6.63849	30482856	PF00481	PTHR13832,PTHR13832:SF316	KOG0698	3.1.3.16	K14803	GO:GO:0003824,GO:GO:0006470,GO:GO:0004722	AT1G48040.1		Protein phosphatase 2C family protein	F:protein serine/threonine phosphatase activity; P:protein dephosphorylation; F:metal ion binding	EC:3.1.3.16; EC:3.1.3.41	Protein-serine/threonine phosphatase; 4-nitrophenylphosphatase
Glyma.09G041500	DS	7.8565	23.3105	33.1959	24.9412	339.132	3.0962	120.976	83.5878	85.4577	105.064	Group A	39.828	34.867	37.4665	54.856	30484940	PF00847	PTHR31190,PTHR31190:SF18			K09286	GO:GO:0006355,GO:GO:0003700	AT3G16770.1	ATEBP,EBP,ERF72,RAP2.3	ethylene-responsive element binding protein
Glyma.09G044200	DS	743.704	519.412	656.637	799.811	2486.4	522.528	705.602	1026.08	1168.32	962.065	Group D	1289.25	1676.6	1833.04	1396.24	30484278	PF00838	PTHR11991	KOG1727				AT3G16640.1	TCTP	translationally controlled tumor protein	F:calcium ion binding; C:cytoplasm; F:microtubule binding; P:cell differentiation
Glyma.09G047900	DS	10.8284	20.9442	17.7207	24.71	58.0089	12.3224	20.5055	35.6681	12.2547	11.2025	Group A	47.8272	45.4594	48.0659	70.5282	30486177	PF13704	PTHR21461,PTHR21461:SF12	KOG4735				AT5G44670.1		Domain of unknown function (DUF23)	C:integral component of membrane
Glyma.09G060800	DS	0	0	0.370593	5.17656	57.6275	0	0.0920745	0	0.0608945	0.780059	Group A	1.2145	4.52596	6.52094	17.4272	30485602
Glyma.09G066700	DS	1.23903	1.44274	4.95901	8.03486	465.933	3.93272	13.035	9.91361	14.586	7.1949	Group A	12.3984	15.8211	24.1702	43.201	30483870	PF13869	PTHR13047,PTHR13047:SF1	KOG1689		K14397	GO:GO:0006378,GO:GO:0005849,GO:GO:0003729	AT4G29820.1	ATCFIM-25,CFIM-25	homolog of CFIM-25	F:mRNA binding; C:mRNA cleavage factor complex; P:mRNA polyadenylation; F:hydrolase activity
Glyma.09G071000	DS	0.131751	0.115818	0.184599	1.34585	22.4054	0.133281	0.395189	0.460342	0.213839	0.112724	Group A	0.779079	2.74012	4.22585	7.79451	30484789	PF03619	PTHR23423,PTHR23423:SF10	KOG2641				AT1G23070.1		Protein of unknown function (DUF300)	F:transporter activity; C:integral component of membrane
Glyma.09G081600	DS	0.108046	0.0672242	0.076675	0.0861335	55.5171	0.264624	0.0459458	0.0400324	0.564477	0.183279	Group E	0.382902	1.01207	0.783048	0.90139	30486496	PF10699	PTHR31764,PTHR31764:SF0					AT4G11720.1	GCS1,HAP2	hapless 2	C:integral component of membrane
Glyma.09G086800	DS	6.05839	8.20753	6.87733	4.91278	22.457	4.09595	4.06109	7.08601	4.97663	3.4602	Group A	10.3755	8.33199	7.56345	17.1268	30484052	PF04137	PTHR12613,PTHR12613:SF0			K10950	GO:GO:0055114,GO:GO:0016671,GO:GO:0005783,GO:GO:0003756	AT2G38960.1	AERO2,ERO2	endoplasmic reticulum oxidoreductins 2	F:protein disulfide isomerase activity; C:endoplasmic reticulum membrane; P:cellular protein modification process; F:protein disulfide oxidoreductase activity; C:integral component of membrane; F:oxidoreductase activity, acting on a sulfur group of donors, disulfide as acceptor; P:protein folding in endoplasmic reticulum; P:oxidation-reduction process	EC:5.3.4.1	Protein disulfide-isomerase
Glyma.09G098900	DS	4.72942	14.6996	7.3917	1.39784	121.087	12.1523	5.10436	27.8252	13.355	31.395	Group A	0.837462	1.55258	1.52028	4.6336	30483852	PF00061	PTHR10612,PTHR10612:SF19	KOG4824	1.14.13.90	K03098		AT5G58070.1	ATTIL,TIL	temperature-induced lipocalin	F:transporter activity
Glyma.09G107200	DS	11.3238	11.6242	11.9728	10.5973	43.3263	13.8428	10.0512	10.194	7.98916	12.0591	Group A	2.68243	2.23041	2.41992	3.23395	30484043		PTHR34459,PTHR34459:SF2					AT2G41945.1			C:integral component of membrane
Glyma.09G114400	DS	1.49826	1.83161	1.03388	0.754959	2.35386	1.34391	1.63866	0	0	0	Group D	2.69841	3.0061	3.55252	3.25471	30483776
Glyma.09G131500	DS	3.0035	3.56547	2.83361	0.339834	175.54	2.82643	1.93153	3.88127	2.86474	3.22699	Group G	1.44435	4.16001	1.19539	0.759621	30487026	PF02518,PF00183	PTHR11528,PTHR11528:SF47			K04079	GO:GO:0051082,GO:GO:0006950,GO:GO:0006457,GO:GO:0005524	AT5G52640.1	ATHS83,AtHsp90-1,ATHSP90.1,HSP81-1,HSP81.1,HSP83,HSP90.1	heat shock protein 90.1	F:ATP binding; P:protein folding; P:response to stress; F:unfolded protein binding
Glyma.09G139600	DS	0.00520325	0.319011	3.30656	3.39691	294.793	0.0112838	0.0588239	0	0.212887	1.46703	Group A	12.8162	12.8246	17.4435	71.0654	30483616	PF07918	PTHR33836,PTHR33836:SF1					AT4G25580.1		CAP160 protein	P:response to stress; P:response to abscisic acid
Glyma.09G160500	DS	0.19007	0.168266	5.88166	261.331	708.405	0	0	0	0.0662114	0.494596	Group B	677.749	898.686	1007.1	961.244	30484951	PF00230	PTHR19139,PTHR19139:SF30	KOG0223		K09873	GO:GO:0016020,GO:GO:0006810,GO:GO:0005215	AT1G73190.1	ALPHA-TIP,TIP3;1	Aquaporin-like superfamily protein	F:channel activity; C:integral component of membrane; P:transmembrane transport
Glyma.09G166000	DS	12.4467	16.6886	14.6402	12.9908	58.509	11.5725	1.98531	30.4357	16.7677	10.8247	Group A	33.8156	31.0729	37.5678	37.357	30484282	PF03463,PF03465,PF03464	PTHR10113,PTHR10113:SF8			K03265	GO:GO:0016149,GO:GO:0006415,GO:GO:0005737	AT3G26618.1	ERF1-3	eukaryotic release factor 1-3	F:translation release factor activity; C:cytoplasm; P:translational termination
Glyma.09G168300	DS	30.1303	6.66463	8.93066	4.40645	115.365	10.5263	3.05666	10.2764	10.8736	15.7571	Group F	6.47901	3.50837	1.08213	2.9243	30483509	PF01373	PTHR31352,PTHR31352:SF13		3.2.1.2	K01177	GO:GO:0016161,GO:GO:0000272	AT3G23920.1	BAM1,BMY7,TR-BAMY	beta-amylase 1	P:polysaccharide catabolic process; F:beta-amylase activity; F:amylopectin maltohydrolase activity	EC:3.2.1.2	Beta-amylase
Glyma.09G171000	DS	15.3462	9.91643	10.6035	10.6042	33.755	7.37121	7.03275	5.58649	10.6967	5.38171	Group D	31.5799	36.5908	46.8988	36.7631	30485477	PF08159	PTHR14927,PTHR14927:SF0			K14788	GO:GO:0005634	AT3G56990.1	EDA7	embryo sac development arrest 7	C:nucleolus; P:megagametogenesis
Glyma.09G181300	DS	4.01882	4.73816	5.56794	4.97552	37.9098	1.72312	14.6947	12.0364	5.19703	7.5702	Group A	5.19018	4.70485	5.40015	6.29771	30485311	PF05623	PTHR31343,PTHR31343:SF5					AT1G15030.1		Protein of unknown function (DUF789)
Glyma.09G185500	DS	0.351331	1.59596	13.7581	42.0986	13339.5	0.0287913	0.362507	1.39425	28.7446	152.781	Group A	2.85873	10.2672	53.9078	377.024	30485663	PF00257					GO:GO:0009415,GO:GO:0006950				P:response to stress; P:response to water
Glyma.09G187400	DS	4.67766	5.36322	5.44369	4.18874	11.2044	2.58599	7.37585	9.18444	8.17883	5.29084	Group A	9.36059	10.9329	9.82636	12.1482	30486251	PF04083	PTHR11005,PTHR11005:SF17	KOG2624	3.1.1.3		GO:GO:0006629	AT1G73920.1		alpha/beta-Hydrolases superfamily protein	F:sterol esterase activity; P:lipid metabolic process; C:integral component of membrane	EC:3.1.1.13; EC:3.1.1.1	Sterol esterase; Carboxylesterase
Glyma.09G191200	DS	14.2212	15.9121	15.4462	6.99362	94.2635	47.2309	6.26934	14.1549	14.0137	26.6142	Group A	9.89874	10.987	9.22973	12.1248	30482871	PF13561	PTHR24314,PTHR24314:SF10	KOG0725	1.1.1.294	K13606		AT4G13250.1	NYC1	NAD(P)-binding Rossmann-fold superfamily protein	P:PSII associated light-harvesting complex II catabolic process; P:chlorophyll catabolic process; C:integral component of membrane; F:chlorophyll(ide) b reductase activity; F:glucose 1-dehydrogenase [NAD(P)] activity; P:oxidation-reduction process	EC:1.1.1.47; EC:1.1.99.10; EC:1.1.1.294	Glucose 1-dehydrogenase (NAD(P)(+)); Acting on the CH-OH group of donors; Chlorophyll(ide) b reductase
Glyma.09G199900	DS	10.9868	7.14428	7.37807	4.69847	33.5364	1.64843	3.80857	2.62648	8.2716	2.18408	Group G	10.5787	10.9402	3.99293	2.98147	30485398	PF00069	PTHR27001,PTHR27001:SF105	KOG1187	2.7.11.1		GO:GO:0006468,GO:GO:0005524,GO:GO:0004672	AT5G65530.1		Protein kinase superfamily protein	F:transmembrane receptor protein serine/threonine kinase activity; F:non-membrane spanning protein tyrosine kinase activity; F:ATP binding; C:plasma membrane; P:transmembrane receptor protein serine/threonine kinase signaling pathway; P:peptidyl-tyrosine phosphorylation	EC:2.7.10; EC:2.7.11; EC:2.7.10.2	Transferring phosphorus-containing groups; Transferring phosphorus-containing groups; Non-specific protein-tyrosine kinase
Glyma.09G210300	DS	5.15425	2.47839	3.14946	2.39671	5.89621	2.55033	2.55375	4.65266	3.71351	1.5305	Group A	7.2766	6.5402	7.62974	9.55104	30485116		PTHR35761					AT5G45610.1	SUV2	protein dimerizations
Glyma.09G229800	DS	5.88653	6.15429	5.91973	4.96958	9.73482	2.24042	1.91888	0.739798	4.47486	0.881176	Group G	6.28839	3.49485	1.92289	1.818	30486729		PTHR24006	KOG1947		K10268		AT5G07670.1		RNI-like superfamily protein
Glyma.09G232800	DS	2.60108	0.780836	1.02475	1.28327	6.43987	3.27888	3.78638	1.29856	2.58542	4.06378	Group A	3.16141	2.71079	3.45804	3.52123	30483079							AT5G04600.1		RNA-binding (RRM/RBD/RNP motifs) family protein	F:nucleic acid binding; P:response to stimulus
Glyma.09G240100	DS	6.77541	6.24589	4.74362	4.99691	10.28	0.0530376	2.82257	0.805107	3.13097	3.55955	Group A	12.8483	11.8272	10.3467	17.9438	30483255	PF07847	PTHR22966,PTHR22966:SF1	KOG4281	1.13.11.19	K10712	GO:GO:0055114,GO:GO:0016702	AT5G39890.1		Protein of unknown function (DUF1637)	F:oxidoreductase activity, acting on single donors with incorporation of molecular oxygen, incorporation of two atoms of oxygen; P:oxidation-reduction process	EC:1.13.11	Acting on single donors with incorporation of molecular oxygen (oxygenases). The oxygen incorporated need not be derived from O(2)
Glyma.09G251500	DS	0.0488721	0.432861	0.465682	1.36126	32.1631	0.143266	0.794131	0.214419	0.166995	0.567516	Group A	3.62013	14.8636	15.9852	31.3173	30483261	PF05212	PTHR31210,PTHR31210:SF4					AT4G18530.1		Protein of unknown function (DUF707)
Glyma.09G257100	DS	4.05222	4.08928	3.67033	1.86412	11.7952	1.82714	7.17536	5.76744	2.91893	7.96987	Group B	1.73798	1.40849	2.41928	2.28421	30484714	PF13639	PTHR22937,PTHR22937:SF24	KOG1493			GO:GO:0008270,GO:GO:0005515	AT4G00335.2	RHB1A	RING-H2 finger B1A	F:ligase activity
Glyma.09G258600	DS	18.3078	21.1209	22.4619	28.0321	64.019	13.9505	25.2811	31.8859	18.3347	23.2604	Group A	25.9247	24.9627	24.8626	42.9489	30485688		PTHR34797,PTHR34797:SF1					AT2G45980.1
Glyma.09G273600	DS	13.9686	14.3223	15.3567	17.1118	83.9737	11.5705	14.2566	12.0841	22.2403	10.6596	Group A	44.3582	23.7201	21.3717	50.0027	30486086	PF14531	PTHR24351,PTHR24351:SF80	KOG0598	2.7.11.1	K04688		AT3G08720.2	ATPK19,ATPK2,ATS6K2,S6K2	serine/threonine protein kinase 2	F:protein serine/threonine kinase activity; F:ATP binding; C:nucleus; C:cytoplasm; P:protein phosphorylation; P:intracellular signal transduction	EC:2.7.11	Transferring phosphorus-containing groups
Glyma.09G282900	DS	0	0.0972302	0.0331023	0.0541869	119.909	9.34298	0.12689	0.129521	2.10531	0.2609	Group B	0.0769961	0.421211	1.50624	1.62497	30485624	PF00067	PTHR24286,PTHR24286:SF86	KOG0157	1.14.13.93		GO:GO:0055114,GO:GO:0020037,GO:GO:0016705,GO:GO:0005506	AT2G29090.2	CYP707A2	cytochrome P450, family 707, subfamily A, polypeptide 2	F:iron ion binding; P:multicellular organism development; P:abscisic acid metabolic process; P:brassinosteroid homeostasis; C:integral component of membrane; P:sterol metabolic process; P:brassinosteroid biosynthetic process; F:oxidoreductase activity, acting on paired donors, with incorporation or reduction of molecular oxygen, NAD(P)H as one donor, and incorporation of one atom of oxygen; F:hem…	EC:1.14.13	Acting on paired donors, with incorporation or reduction of molecular oxygen. The oxygen incorporated need not be derived from O(2)
Glyma.10G009800	DS	9.83977	7.02138	9.59772	5.92799	22.7137	7.24763	20.9748	17.1906	9.83334	11.0801	Group A	7.61637	7.75875	7.91951	9.39395	30474205	PF00481	PTHR13832,PTHR13832:SF165	KOG0698	3.1.3.16	K14803	GO:GO:0003824,GO:GO:0006470,GO:GO:0004722	AT3G62260.2		Protein phosphatase 2C family protein	F:protein serine/threonine phosphatase activity; P:protein dephosphorylation; F:metal ion binding	EC:3.1.3.16; EC:3.1.3.41	Protein-serine/threonine phosphatase; 4-nitrophenylphosphatase
Glyma.10G019000	DS	17.706	20.7654	16.933	3.4891	59.263	5.51495	30.9507	21.5388	17.8173	33.2965	Group A	14.6846	15.6434	15.1569	22.0583	30475797	PF00664,PF00005	PTHR24223,PTHR24223:SF246		3.6.3.44		GO:GO:0055085,GO:GO:0042626,GO:GO:0016021,GO:GO:0006810,GO:GO:0005524,GO:GO:0016887	AT2G47800.1	ATMRP4,EST3,MRP4	multidrug resistance-associated protein 4	C:plant-type vacuole; F:ATP binding; C:vacuolar membrane; C:integral component of membrane; F:ATPase activity, coupled to transmembrane movement of substances; P:transmembrane transport	EC:3.6.1.3; EC:3.6.1.15	Adenosinetriphosphatase; Nucleoside-triphosphate phosphatase
Glyma.10G025000	DS	23.3487	28.1912	29.6008	11.0448	61.3873	8.40268	23.8557	21.4847	15.7403	13.5381	Group B	16.5932	17.3152	18.2112	18.9564	30476547		PTHR16223,PTHR16223:SF12					AT4G02880.2
Glyma.10G027600	DS	0.341601	0.128991	0.409015	5.27492	847.748	0.685826	0.195983	0.0772135	0.67858	0.539497	Group A	22.6227	32.1933	37.1773	84.6204	30477459	PF04927	PTHR31174,PTHR31174:SF2					AT3G22490.1		Seed maturation protein
Glyma.10G032600	DS	11.8436	5.52901	9.12618	4.96228	11.1885	4.46099	3.98388	5.16103	7.19764	3.01342	Group E	4.34458	4.87043	4.65691	4.88192	30475034	PF03208	PTHR19317,PTHR19317:SF13	KOG3142				AT3G13710.1	PRA1.F4	prenylated RAB acceptor 1.F4	C:integral component of membrane
Glyma.10G042900	DS	3.21705	3.73227	4.42861	3.77155	11.2721	4.60984	10.046	8.28616	5.15334	3.91976	Group D	1.2488	1.69953	1.70671	1.1089	30474968	PF04438	PTHR13483,PTHR13483:SF8	KOG2857				AT4G28820.2		HIT-type Zinc finger family protein	F:metal ion binding
Glyma.10G047700	DS	16.4869	30.6824	46.8292	19.4994	267.212	34.7023	12.59	19.0485	64.0659	47.9885	Group G	19.7855	42.147	18.4935	10.5704	30477635	PF13410,PF13417	PTHR11260,PTHR11260:SF222	KOG0406	2.5.1.18	K00799	GO:GO:0005515	AT5G02790.1	GSTL3	Glutathione S-transferase family protein	F:glutathione transferase activity; C:cytoplasm; P:glutathione metabolic process; P:protein glutathionylation	EC:2.5.1.18	Glutathione transferase
Glyma.10G057800	DS	8.73283	9.0815	10.087	12.4638	14.4094	7.70825	9.14039	7.84264	6.03477	8.01158	Group A	35.9771	29.6147	29.9953	39.4976	30475210	PF13921	PTHR21717,PTHR21717:SF21					AT2G37025.2	TRFL8	TRF-like 8	C:nuclear telomere cap complex; F:double-stranded telomeric DNA binding; P:telomeric loop formation
Glyma.10G062500	DS	6.41917	3.07086	4.24283	14.1621	89.8	5.54636	6.37128	6.82546	8.07741	4.45518	Group B	178.389	292.389	410.211	436.06	30475230				2.7.11.1
Glyma.10G064400	DS	0.152647	0.717077	4.84888	11.8649	1947.94	0.0131567	0.0518023	0	0.0620708	5.46632	Group A	12.641	32.499	80.2974	327.558	30476608	PF02987	PTHR23241,PTHR23241:SF11	KOG4744				AT2G36640.1	ATECP63,ECP63	embryonic cell protein 63
Glyma.10G088000	DS	0.951894	2.2998	2.29461	0.618542	5.164	0.203561	0.696562	2.97354	2.00979	0.773597	Group A	2.1993	3.62328	2.98669	4.70719	30475337	PF02225,PF04389,PF04253	PTHR10404,PTHR10404:SF42	KOG2195	3.4.17.11	K01301		AT3G54720.1	AMP1,COP2,HPT,MFO1,PT	Peptidase M28 family protein	F:carboxypeptidase activity; P:proteolysis; C:integral component of membrane
Glyma.10G092700	DS	2.08364	1.63239	1.70458	2.97115	12.2861	1.02245	6.22751	4.65766	5.69235	5.4471	Group A	3.62637	3.55729	3.54681	4.52573	30477306	PF00025	PTHR24073,PTHR24073:SF578	KOG0087		K07904	GO:GO:0005525	AT3G12160.1	ATRABA4D,RABA4D	RAB GTPase homolog A4D	F:GTPase activity; F:GTP binding; C:endosome; C:Golgi apparatus	EC:3.6.1.15	Nucleoside-triphosphate phosphatase
Glyma.10G093800	DS	0.960529	0.397175	0.4517	0.408974	1.09998	0.140067	0.243614	0.106646	0.395063	0.130061	Group A	1.02688	1.21237	1.07118	2.09792	30474238	PF14432,PF13041,PF01535	PTHR24015,PTHR24015:SF76					AT3G13770.1		Pentatricopeptide repeat (PPR) superfamily protein	F:zinc ion binding; F:microtubule-severing ATPase activity; P:microtubule severing	EC:3.6.1.3; EC:3.6.1.15; EC:3.6.4.3	Adenosinetriphosphatase; Nucleoside-triphosphate phosphatase; Microtubule-severing ATPase
Glyma.10G113300	DS	1.02427	0.488363	1.46261	0.842861	17.2062	0.231673	8.70503	2.1583	3.19069	2.21542	Group B	0.396819	0.697429	0.845731	0.900595	30478272	PF00009	PTHR23115,PTHR23115:SF146		3.6.5.3	K02358		AT4G20360.1	ATRAB8D,ATRABE1B,RABE1b	RAB GTPase homolog E1B	F:GTPase activity; F:GTP binding; P:translation; C:plastid	EC:3.6.1.15	Nucleoside-triphosphate phosphatase
Glyma.10G113400	DS	0.940802	1.41629	0.816399	1.39593	8.16121	1.33846	2.26946	1.27989	2.42614	2.12172	Group A	0.815403	1.01832	1.12417	1.40024	30474912	PF00069,PF01486	PTHR10947		2.7.11.25		GO:GO:0006468,GO:GO:0005524,GO:GO:0004672,GO:GO:0006355,GO:GO:0005634,GO:GO:0003700	AT1G72550.1		tRNA synthetase beta subunit family protein	P:activation of MAPKK activity; F:DNA-binding transcription factor activity; F:MAP kinase kinase kinase activity; F:phenylalanine-tRNA ligase activity; F:ATP binding; C:nucleus; P:regulation of transcription, DNA-templated; P:phenylalanyl-tRNA aminoacylation; C:phenylalanine-tRNA ligase complex	EC:2.7.11.25; EC:2.7.11; EC:6.1.1.20	Mitogen-activated protein kinase kinase kinase; Transferring phosphorus-containing groups; Phenylalanine--tRNA ligase
Glyma.10G145300	DS	0.892194	0.589062	1.18933	0.981637	601.643	0.0250893	22.2969	1.58933	1.87837	7.02958	Group A	0.73724	0.56336	0.814256	13.708	30477901	PF01501	PTHR11183,PTHR11183:SF59	KOG1950	2.4.1.123	K18819	GO:GO:0016757	AT2G47180.1	AtGolS1,GolS1	galactinol synthase 1	P:galactose metabolic process; F:inositol 3-alpha-galactosyltransferase activity	EC:2.4.1.123	Inositol 3-alpha-galactosyltransferase
Glyma.10G148000	DS	4.15792	2.81764	2.23468	2.16671	3.32281	1.69571	1.21346	1.30787	1.86989	1.15175	Group D	1.63647	1.46009	2.33308	1.32426	30476461	PF01535,PF13041	PTHR24015,PTHR24015:SF748					AT1G09190.1		Tetratricopeptide repeat (TPR)-like superfamily protein
Glyma.10G153000	DS	11.9407	9.88378	10.8437	6.8321	16.6416	8.82758	6.88559	6.44258	9.34203	6.07077	Group B	37.7277	37.7463	43.7156	45.0099	30477426	PF02373,PF10497,PF08879	PTHR12549,PTHR12549:SF17	KOG1356		K15601		AT1G09060.2		Zinc finger, RING-type;Transcription factor jumonji/aspartyl beta-hydroxylase	C:chromatin; F:transcription regulatory region sequence-specific DNA binding; C:nucleus; P:regulation of transcription, DNA-templated; F:chromatin DNA binding; F:histone demethylase activity (H3-K9 specific); P:histone H3-K9 demethylation
Glyma.10G155300	DS	0.211004	0.275654	7.29129	307.643	737.056	0.0874508	0	0.15518	4.55126	0.761887	Group D	655.287	1086.95	1342.21	1117.79	30476771	PF13561	PTHR24322,PTHR24322:SF566	KOG0725				AT1G54870.1		NAD(P)-binding Rossmann-fold superfamily protein	F:oxidoreductase activity; P:oxidation-reduction process
Glyma.10G174400	DS	0.268006	0.390915	10.5536	239.132	411.084	0	0	0	0	0.417818	Group B	406.293	568.624	629.12	684.766	30477376	PF00230	PTHR19139,PTHR19139:SF30	KOG0223		K09873	GO:GO:0016020,GO:GO:0006810,GO:GO:0005215	AT1G73190.1	ALPHA-TIP,TIP3;1	Aquaporin-like superfamily protein	C:integral component of plasma membrane; P:water transport; C:plant-type vacuole membrane; F:water channel activity; P:ion transmembrane transport; C:central vacuole
Glyma.10G174500	DS	0	0.0372058	0.198041	0.37024	1.1801	0.0492952	0	0.0456092	0.145948	0	Group A	0.90548	0.331885	0.451722	1.08338	30477249	PF16499	PTHR11452,PTHR11452:SF33	KOG2366	3.2.1.22	K07407		AT5G08370.1	AGAL2,AtAGAL2	alpha-galactosidase 2	P:carbohydrate metabolic process; C:plant-type cell wall; F:raffinose alpha-galactosidase activity	EC:3.2.1.22	Alpha-galactosidase
Glyma.10G186400	DS	3.60576	3.01161	2.63924	1.25318	2.10846	1.89554	0.856585	1.19727	3.02167	0.545645	Group E	3.35658	4.48608	4.34851	4.52519	30477848	PF07690	PTHR24064,PTHR24064:SF274			K08176	GO:GO:0055085,GO:GO:0016021	AT2G38940.1	ATPT2,PHT1;4	phosphate transporter 1;4	F:inorganic phosphate transmembrane transporter activity; C:integral component of plasma membrane; P:phosphate ion transport; P:transmembrane transport
Glyma.10G187300	DS	5.91852	10.7561	19.0144	11.2838	74.0508	7.77558	14.9761	19.0885	11.0764	30.7166	Group A	3.29432	3.01715	2.36492	3.61819	30474104	PF01012	PTHR21294,PTHR21294:SF8	KOG3180		K03521	GO:GO:0009055	AT5G43430.1	ETFBETA	electron transfer flavoprotein beta	C:cytosol; F:electron transfer activity; P:electron transport chain
Glyma.10G189900	DS	0.0503286	0.274985	0.718498	4.0596	4748.45	0	0	0	0.0684065	0.551746	Group A	0.885086	1.51226	4.56051	36.996	30478156	PF05042	PTHR31495		1.11.2.3	K17991		AT5G55240.1	ATPXG2	ARABIDOPSIS THALIANA PEROXYGENASE 2	C:integral component of membrane
Glyma.10G192400	DS	4.64924	4.1092	3.86443	4.23764	26.3836	4.15784	9.14692	12.7664	5.75834	5.18852	Group A	33.4738	35.5549	34.0137	41.1023	30475537	PF12215,PF04685	PTHR12654		3.2.1.45	K17108	GO:GO:0016021,GO:GO:0006665,GO:GO:0004348	AT3G24180.2		Beta-glucosidase, GBA2 type family protein	F:glucosylceramidase activity; P:glucosylceramide catabolic process; C:membrane	EC:3.2.1.45	Glucosylceramidase
Glyma.10G205900	DS	0.298296	1.50004	3.47402	9.57156	720.21	1.08131	0.0402737	0.247632	9.58358	19.5983	Group A	2.49057	6.21952	16.2875	81.1312	30476034	PF05512	PTHR33294,PTHR33294:SF5					AT1G04560.1		AWPM-19-like family protein	C:integral component of membrane
Glyma.10G207100	DS	4.74357	5.05982	34.3515	677.723	5421.14	0	2.00286	0.177818	4.43218	15.3544	Group B	1663.59	1937.66	2521.59	2410	30477303	PF08246,PF00112	PTHR12411,PTHR12411:SF316	KOG1542	3.4.22.15	K01373	GO:GO:0008234,GO:GO:0006508	AT3G54940.2		Papain family cysteine protease	F:cysteine-type endopeptidase activity; C:extracellular space; C:lysosome; P:proteolysis involved in cellular protein catabolic process	EC:3.4.22	Acting on peptide bonds (peptidases)
Glyma.10G214900	DS	5.44405	6.37282	6.25181	5.0832	11.8893	4.11247	6.53375	2.63761	4.6637	7.255	Group G	9.39992	7.87796	3.49455	2.20459	30474918	PF12146	PTHR10794,PTHR10794:SF56	KOG1838	2.3.1.84			AT1G34340.1		alpha/beta-Hydrolases superfamily protein	C:integral component of membrane; F:hydrolase activity, acting on ester bonds; P:cellular lipid metabolic process
Glyma.10G232100	DS	6.67937	9.4729	15.6053	9.38133	60.4358	11.5339	5.01663	2.41895	22.6684	28.9501	Group A	1.85454	2.28287	4.43036	7.32085	30476863		PTHR35631,PTHR35631:SF1								C:integral component of membrane
Glyma.10G232300	DS	10.6691	10.533	11.7317	4.63995	11.1457	9.79362	7.02513	3.16183	8.71321	6.08298	Group D	47.6207	55.4753	67.9973	61.2325	30474866	PF05063	PTHR13107,PTHR13107:SF0	KOG2097	2.1.1.62		GO:GO:0008168,GO:GO:0006139	AT4G09980.1	EMB1691	Methyltransferase MT-A70 family protein	F:nucleic acid binding; F:methyltransferase activity; P:methylation
Glyma.10G233300	DS	16.7873	11.4301	19.6001	16.9366	141.97	18.7188	1.07139	12.0826	27.0616	6.12345	Group A	27.0122	33.5194	26.8006	49.0857	30477364		PTHR33829,PTHR33829:SF1					AT5G52420.1			C:integral component of membrane
Glyma.10G244700	DS	3.67547	6.16026	9.64206	5.71111	9.5808	0.0838738	0	1.85138	0.327015	0.173713	Group B	1.48283	3.02526	3.29345	3.86173	30474645
Glyma.10G246400	DS	0.0571259	0	0.0981146	0.144275	0.55763	0	0	0	0.0562014	0.0429351	Group B	0.690471	1.16756	1.28421	1.20699	30475649		PTHR31189,PTHR31189:SF3					AT3G22640.1	PAP85	cupin family protein	F:nutrient reservoir activity
Glyma.10G247500	DS	0.836842	0.111921	0.231338	2.48861	820.383	0	0	0.896927	0.0136636	1.52839	Group A	3.89186	8.09751	16.3866	61.7473	30475721	PF04927	PTHR31174,PTHR31174:SF7					AT3G22490.1		Seed maturation protein
Glyma.10G266900	DS	38.0923	14.1005	19.161	10.3178	33.394	7.90221	33.0633	22.0517	12.3385	28.5484	Group A	24.0925	22.6034	21.8781	28.5501	30473912		PTHR37715					AT2G01100.3
Glyma.10G279500	DS	1.56671	1.8821	1.23225	1.97646	10.6733	1.22041	1.17737	0.762045	1.5204	0.804634	Group G	5.23958	3.49338	2.73554	1.44599	30478100	PF16881,PF04055	PTHR10949,PTHR10949:SF12		2.8.1.8		GO:GO:0051536,GO:GO:0003824,GO:GO:0051539,GO:GO:0016992,GO:GO:0009107	AT5G08415.1		Radical SAM superfamily protein	P:lipoate biosynthetic process; P:protein lipoylation; C:chloroplast; F:lipoate synthase activity; F:metal ion binding; F:4 iron, 4 sulfur cluster binding	EC:2.8.1.8	Lipoyl synthase
Glyma.10G283400	DS	12.3564	11.226	10.9262	12.5321	26.9135	9.43894	14.0166	16.5601	13.1272	9.06702	Group B	59.2941	61.1086	76.9737	71.512	30475196	PF03810,PF02985,PF13513	PTHR10527,PTHR10527:SF3			K18752	GO:GO:0008536,GO:GO:0006886,GO:GO:0005515	AT2G16950.2	ATTRN1,TRN1	transportin 1	P:protein import into nucleus, translocation; C:cytoplasm; P:NLS-bearing protein import into nucleus; P:ribosomal protein import into nucleus; F:nuclear localization sequence binding; F:Ran GTPase binding; F:protein transporter activity; C:nuclear membrane; C:nuclear periphery
Glyma.10G286100	DS	3.18854	2.29515	2.15878	2.1612	6.53448	3.76923	1.97945	2.81789	1.85183	2.21784	Group A	0.59733	0.351104	0.971215	1.26586	30476250	PF04715,PF00425	PTHR11236,PTHR11236:SF14	KOG1223	4.1.3.27		GO:GO:0016833,GO:GO:0009058	AT3G55870.1		ADC synthase superfamily protein	P:tryptophan biosynthetic process; F:anthranilate synthase activity	EC:4.1.3.27	Anthranilate synthase
Glyma.10G288500	DS	1.99597	0.823362	1.41609	1.19996	6.46947	2.31463	0.987991	0.538179	2.26724	1.02649	Group G	10.5189	7.49313	5.09266	2.18745	30477327	PF00326,PF02897	PTHR11757,PTHR11757:SF10	KOG2237	3.4.21.83		GO:GO:0008236,GO:GO:0006508,GO:GO:0070008,GO:GO:0004252	AT1G50380.1		Prolyl oligopeptidase family protein	F:serine-type endopeptidase activity; C:cytoplasm; P:proteolysis; F:serine-type exopeptidase activity	EC:3.4.21	Acting on peptide bonds (peptidases)
Glyma.10G290500	DS	0.216492	0.198719	0.0298623	0.141432	1.16624	0.840585	0.140487	0.900388	0.830948	0.970949	Group B	0.453401	1.56474	2.08129	2.13794	30474494		PTHR32212,PTHR32212:SF138					AT2G39490.1		F-box family protein
Glyma.10G292300	DS	17.8158	12.1423	11.7989	6.87342	128.85	10.6973	15.1097	13.1881	11.5616	11.668	Group A	55.9291	51.0516	45.6546	62.0168	30474219	PF10075	PTHR12436,PTHR12436:SF4	KOG1861				AT2G39340.1		SAC3/GANP/Nin1/mts3/eIF-3 p25 family
Glyma.11G004600	DS	6.63739	3.63073	3.69137	3.69845	12.0062	4.85531	5.18704	4.43463	6.9658	3.45489	Group A	20.6184	19.8915	21.5823	29.1837	30530455	PF00571,PF00654	PTHR11689,PTHR11689:SF92			K05016	GO:GO:0055085,GO:GO:0016020,GO:GO:0006821,GO:GO:0005247	AT5G26240.1	ATCLC-D,CLC-D	chloride channel D	F:voltage-gated chloride channel activity; C:trans-Golgi network; C:integral component of membrane; P:chloride transmembrane transport
Glyma.11G005600	DS	2.69539	2.52362	1.95612	1.5281	2.31218	0.897481	1.46147	0.986219	1.18612	1.07875	Group A	0.609745	0.450722	0.47749	0.70911	30529808	PF00861	PTHR12899,PTHR12899:SF9	KOG3333		K02881	GO:GO:0006412,GO:GO:0005840,GO:GO:0005622,GO:GO:0003735	AT3G22450.1		Ribosomal L18p/L5e family protein	F:structural constituent of ribosome; C:ribosome; P:translation; F:5S rRNA binding
Glyma.11G015800	DS	4.97197	3.29593	3.85993	3.08059	45.4613	5.66612	11.6778	10.1087	7.68481	5.78763	Group A	6.06344	5.00325	6.89032	8.82811	30529569	PF00349,PF03727	PTHR19443,PTHR19443:SF6		2.7.1.1	K00844	GO:GO:0016773,GO:GO:0005975,GO:GO:0005524,GO:GO:0046835,GO:GO:0005536,GO:GO:0004396,GO:GO:0001678	AT1G50460.1	ATHKL1,HKL1	hexokinase-like 1	P:cellular glucose homeostasis; F:glucokinase activity; F:ATP binding; F:glucose binding; C:cytosol; P:glycolytic process; F:fructokinase activity; F:mannokinase activity; P:carbohydrate phosphorylation; P:glucose 6-phosphate metabolic process	EC:2.7.1.7; EC:2.7.1.4; EC:2.7.1.2; EC:2.7.1.1	Mannokinase; Fructokinase; Glucokinase; Hexokinase
Glyma.11G017000	DS	19.3784	21.8018	15.1475	22.0971	24.4116	22.7655	7.32276	5.57217	8.52089	5.85895	Group G	34.4066	19.0101	11.8227	6.84328	30531570	PF02212,PF00350,PF01031	PTHR11566,PTHR11566:SF58				GO:GO:0005525,GO:GO:0003924	AT5G42080.1	ADL1,ADL1A,AG68,DL1,DRP1A,RSW9	dynamin-like protein	P:mitochondrial fission; F:GTPase activity; F:GTP binding; C:cytoplasm; F:microtubule binding	EC:3.6.1.15	Nucleoside-triphosphate phosphatase
Glyma.11G018000	DS	0.0151177	0.0484165	0.567199	1.42978	508.523	0.0571947	0.101694	0.132698	0.611725	2.71884	Group E	4.50272	7.0103	5.42749	6.55658	30531154	PF00481	PTHR13832,PTHR13832:SF294	KOG0698	3.1.3.16	K14497	GO:GO:0003824,GO:GO:0006470,GO:GO:0004722	AT2G29380.1	HAI3	highly ABA-induced PP2C gene 3	F:protein serine/threonine phosphatase activity; P:protein dephosphorylation; F:metal ion binding	EC:3.1.3.16; EC:3.1.3.41	Protein-serine/threonine phosphatase; 4-nitrophenylphosphatase
Glyma.11G020300	DS	1.68636	0.38538	0.836766	2.88676	14.7982	0.792078	0.629294	1.6017	0.712338	0.371764	Group G	29.6833	17.2914	9.98927	7.44073	30529554	PF05496	PTHR23074,PTHR23074:SF90		3.6.1.3		GO:GO:0009378,GO:GO:0006310,GO:GO:0006281	AT1G64110.2		P-loop containing nucleoside triphosphate hydrolases superfamily protein	F:ATP binding; C:nucleus; F:ATPase activity	EC:3.6.1.3; EC:3.6.1.15	Adenosinetriphosphatase; Nucleoside-triphosphate phosphatase
Glyma.11G027400	DS	1.19212	1.94511	5.16791	3.31692	62.4436	3.75294	17.7361	7.23712	13.5469	12.8313	Group A	2.54885	2.97254	2.27103	5.79295	30528255	PF12638	PTHR31750,PTHR31750:SF4					AT4G22920.1	ATNYE1,NYE1	non-yellowing 1
Glyma.11G029800	DS	5.42303	4.26219	3.34556	4.8207	111.246	3.47085	4.90959	5.2736	3.75148	3.5398	Group A	12.4221	15.1	17.2392	24.9245	30528131	PF08669	PTHR22602,PTHR22602:SF0	KOG2929		K06980		AT4G12130.1		Glycine cleavage T-protein family	C:mitochondrial matrix; P:iron-sulfur cluster assembly
Glyma.11G037100	DS	3.43191	0.86922	1.17887	1.7482	25.8277	22.8038	0.227902	3.09972	3.27858	9.76917	Group A	5.69983	4.81285	3.4593	7.10478	30530638	PF01494	PTHR13789,PTHR13789:SF224	KOG2614			GO:GO:0071949	AT2G35660.1	CTF2A	FAD/NAD(P)-binding oxidoreductase family protein	F:monooxygenase activity; P:secondary metabolite biosynthetic process; P:oxidation-reduction process; F:FAD binding
Glyma.11G039900	DS	8.28888	6.88392	7.00852	3.61602	6.72575	3.63243	4.34675	5.12925	4.58938	3.38257	Group B	103.797	125.225	154.916	166.99	30531420	PF00169,PF06650,PF12624,PF06101,PF16910,PF16908	PTHR16166,PTHR16166:SF105	KOG1809				AT4G17140.3		pleckstrin homology (PH) domain-containing protein
Glyma.11G040300	DS	0.273402	0.0879527	0.229436	3.45826	71.4868	0	0.389312	0.13064	1.90701	0.331557	Group B	1.279	4.38931	10.1657	16.5453	30531484	PF02297	PTHR11387,PTHR11387:SF15	KOG3057	1.9.3.1	K02267	GO:GO:0005739,GO:GO:0004129	AT1G32710.1		Cytochrome c oxidase, subunit Vib family protein
Glyma.11G040400	DS	70.6158	105.693	135.886	78.5709	378.73	38.4061	168.445	124.885	185.182	157	Group B	60.9373	72.6618	94.053	88.5744	30528421	PF00025	PTHR24073,PTHR24073:SF474	KOG0094		K07893	GO:GO:0005525	AT2G44610.1	ATRAB6A,ATRABH1B,RAB6,RAB6A	Ras-related small GTP-binding family protein	F:GTPase activity; F:GTP binding; C:Golgi apparatus; C:cytosol; P:retrograde vesicle-mediated transport, Golgi to ER; P:intra-Golgi vesicle-mediated transport; P:retrograde transport, endosome to Golgi	EC:3.6.1.15	Nucleoside-triphosphate phosphatase
Glyma.11G047000	DS	2.88497	2.41588	1.71381	1.27952	6.0578	2.46327	1.79547	1.26222	2.28979	0.908237	Group F	1.97097	0.628265	1.13617	1.1229	30528602	PF10225	PTHR31587,PTHR31587:SF2					AT5G67610.1		Uncharacterized conserved protein (DUF2215)	C:integral component of membrane
Glyma.11G053600	DS	11.5738	9.05571	10.7389	6.17504	81.3975	7.47124	35.41	22.7486	19.5392	12.0661	Group A	3.39549	2.35343	2.47913	6.07064	30531624	PF00847	PTHR31729,PTHR31729:SF0			K09286	GO:GO:0006355,GO:GO:0003700	AT5G67190.1	DEAR2	DREB and EAR motif protein 2	F:DNA binding; F:DNA-binding transcription factor activity; C:nucleus; P:regulation of transcription, DNA-templated
Glyma.11G053700	DS	8.59804	11.0607	11.7067	7.60442	44.7418	31.624	12.6252	18.7343	9.16625	41.5456	Group A	7.48035	6.99319	6.84372	9.90028	30529911	PF00571	PTHR11911,PTHR11911:SF109					AT4G36910.1	CDCP2,LEJ2	Cystathionine beta-synthase (CBS) family protein	C:chloroplast; P:cell redox homeostasis
Glyma.11G063900	DS	13.0107	13.599	20.5152	20.9355	85.5517	6.44685	12.5258	8.3716	12.7031	14.4084	Group G	50.1634	42.482	23.9737	13.7905	30529928	PF00348	PTHR12001,PTHR12001:SF52	KOG0776	2.5.1.29	K13789	GO:GO:0008299	AT4G36810.1	GGPS1	geranylgeranyl pyrophosphate synthase 1	F:farnesyltranstransferase activity; C:intracellular; P:isoprenoid biosynthetic process	EC:2.5.1.29	Geranylgeranyl diphosphate synthase
Glyma.11G064400	DS	0.35833	0.201191	0.663782	0.866275	2.14629	0.0138858	0.604892	0	0.360111	0.335495	Group G	1.69042	1.19092	0.323996	0.15873	30528289	PF00201	PTHR11926,PTHR11926:SF197			K12356	GO:GO:0016758,GO:GO:0008152	AT3G50740.1	UGT72E1	UDP-glucosyl transferase 72E1	P:metabolic process; C:integral component of membrane; C:intracellular membrane-bounded organelle; F:quercetin 3-O-glucosyltransferase activity; F:quercetin 7-O-glucosyltransferase activity
Glyma.11G065800	DS	0.0248199	0.0472389	0.689744	7.89054	32.2381	0	0.0448473	0.0161667	0.0969418	0.149061	Group E	343.526	754.083	768.278	766.041	30528619	PF00190	PTHR31189,PTHR31189:SF7				GO:GO:0045735	AT2G18540.1		RmlC-like cupins superfamily protein	F:nutrient reservoir activity
Glyma.11G067900	DS	0.165447	0.269949	4.2534	55.4923	1367.7	0	0.0614636	0	6.85237	2.19088	Group A	23.2395	39.3073	40.4104	50.4317	30529908		PTHR36410,PTHR36410:SF1					AT5G66780.1
Glyma.11G068900	DS	0.224909	0.546878	5.41699	28.7692	302.777	0.0530591	0.0211503	0.0861601	3.11564	2.47511	Group A	33.9804	38.3653	39.4204	41.9533	30528624		PTHR23241,PTHR23241:SF49	KOG4744				AT4G36600.1		Late embryogenesis abundant (LEA) protein
Glyma.11G073200	DS	5.39236	6.21173	4.38052	4.40993	6.31975	4.22378	1.97771	2.47816	4.99038	3.05818	Group B	5.63051	5.70521	7.13098	6.84561	30531541	PF13847	PTHR11727,PTHR11727:SF12	KOG0820	2.1.1.183	K14191		AT5G66360.2		Ribosomal RNA adenine dimethylase family protein	F:rRNA (adenine-N6,N6-)-dimethyltransferase activity; F:RNA binding; C:mitochondrion; P:rRNA methylation
Glyma.11G088800	DS	0.45689	0.510971	0.58282	0.486107	2.11534	0.626746	0.629233	0.557571	0.438694	0.720955	Group A	1.30811	1.34485	1.13433	1.49558	30528416	PF03982	PTHR12317,PTHR12317:SF32	KOG0831	2.3.1.20		GO:GO:0016747	AT3G51520.1		diacylglycerol acyltransferase family	F:2-acylglycerol O-acyltransferase activity; F:diacylglycerol O-acyltransferase activity; C:endoplasmic reticulum membrane; C:lipid droplet; P:glycerol metabolic process; C:integral component of membrane; P:triglyceride biosynthetic process	EC:2.3.1.20; EC:2.3.1.22	Diacylglycerol O-acyltransferase; 2-acylglycerol O-acyltransferase
Glyma.11G090300	DS	5.92615	6.39604	7.2086	3.27585	41.437	3.31983	4.67529	3.41532	5.15676	3.88459	Group A	6.19303	7.16494	6.69295	7.79269	30528387	PF10197	PTHR13151	KOG3794				AT4G19190.1		zinc knuckle (CCHC-type) family protein
Glyma.11G091400	DS	1.05263	1.1537	5.34028	7.67947	215.416	4.17659	26.2419	36.0942	15.0145	59.7143	Group A	2.37986	4.42823	5.62361	12.2937	30528577	PF00403	PTHR22814,PTHR22814:SF155	KOG1603			GO:GO:0046872,GO:GO:0030001	AT4G38580.1	ATFP6,FP6,HIPP26	farnesylated protein 6	C:cytoplasm; P:metal ion transport; F:transition metal ion binding; P:cellular transition metal ion homeostasis
Glyma.11G093600	DS	3.67689	5.01684	4.78466	3.03033	13.3985	4.16482	8.7847	9.4514	4.07374	5.14593	Group F	6.6597	2.96994	3.29774	4.52693	30529051	PF01513	PTHR20275,PTHR20275:SF0	KOG2178	2.7.1.23,2.7.1.86	K00858	GO:GO:0008152,GO:GO:0006741,GO:GO:0003951	AT3G21070.2	ATNADK-1,NADK1	NAD kinase 1	F:NAD+ kinase activity; P:NADP biosynthetic process; P:phosphorylation; P:NAD metabolic process	EC:2.7.1.23	NAD(+) kinase
Glyma.11G109100	DS	3.15133	5.47998	10.7787	4.51282	55.73	1.42894	19.6972	15.4666	14.0378	18.5549	Group A	8.67408	9.0477	9.13886	10.5506	30530362	PF04640	PTHR31065,PTHR31065:SF8					AT1G32700.1		PLATZ transcription factor family protein
Glyma.11G123400	DS	0	0.246217	0.982547	0.214726	9.65688	0	1.18516	5.14864	0.0935294	1.32832	Group A	0.47602	0.385644	1.28342	17.0541	30527882		PTHR38222,PTHR38222:SF1
Glyma.11G123700	DS	1.43273	1.26361	1.09063	0.776206	1.31468	0.492855	1.11652	0.53305	0.902846	0.618375	Group A	1.17051	1.09541	0.816094	1.6353	30529328	PF13812,PF13041	PTHR24015,PTHR24015:SF302					AT2G15630.1		Pentatricopeptide repeat (PPR) superfamily protein	F:RNA binding; F:endonuclease activity; P:RNA modification; C:intracellular membrane-bounded organelle; P:nucleic acid phosphodiester bond hydrolysis
Glyma.11G127300	DS	3.94661	2.47943	3.32086	1.31564	20.0597	2.20094	2.30611	1.47504	3.44934	1.39013	Group F	3.80864	2.73075	3.45364	3.72369	30529379	PF01985	PTHR31426,PTHR31426:SF2				GO:GO:0003723	AT2G28480.1		RNA-binding CRS1 / YhbY (CRM) domain protein	F:RNA binding
Glyma.11G130600	DS	11.1591	7.16792	7.58347	2.98124	9.55002	1.47016	7.82484	8.17136	3.08176	2.20281	Group F	4.76868	3.56595	4.51905	4.95408	30527993	PF08007	PTHR12461,PTHR12461:SF38	KOG2132	1.14.11.27	K10277		AT3G20810.1		2-oxoglutarate (2OG) and Fe(II)-dependent oxygenase superfamily protein
Glyma.11G133600	DS	91.9802	77.7952	81.3568	63.0323	76.6746	31.2621	36.1279	27.4029	59.0862	32.8732	Group D	237.235	327.037	391.757	255.512	30530918	PF06858,PF08155	PTHR11702,PTHR11702:SF4			K06943	GO:GO:0005525	AT1G50920.1		Nucleolar GTP-binding protein	F:GTP binding; C:nucleolus; P:ribosome biogenesis
Glyma.11G134200	DS	31.8962	48.2218	76.0566	26.6621	448.677	44.9883	46.302	39.5679	105.43	57.9957	Group A	17.4477	18.8392	15.5461	21.9756	30531580	PF00011	PTHR11527,PTHR11527:SF132	KOG0710		K13993		AT1G07400.1		HSP20-like chaperones superfamily protein	P:response to heat; P:response to high light intensity; P:response to hydrogen peroxide
Glyma.11G136900	DS	4.03859	1.35764	1.50346	1.08537	4.3377	2.17132	2.38574	0.945252	2.09993	0.398395	Group A	0.585737	0.882518	0.92015	1.5327	30529636	PF00069	PTHR24350		2.7.11.1		GO:GO:0006468,GO:GO:0005524,GO:GO:0004672,GO:GO:0007049	AT2G25880.1	AtAUR2,AUR2	ataurora2	F:protein kinase activity; F:ATP binding; P:protein phosphorylation; P:cell cycle
Glyma.11G140100	DS	17.3773	14.4214	16.6509	10.4159	64.4019	14.9831	30.233	40.9044	25.0741	33.2635	Group A	29.283	27.2123	26.9298	35.251	30530588	PF04564,PF00514	PTHR23315,PTHR23315:SF69	KOG4646	6.3.2.19		GO:GO:0016567,GO:GO:0004842,GO:GO:0005515	AT3G46510.1	ATPUB13,PUB13	plant U-box 13	F:ubiquitin-protein transferase activity; C:nucleus; C:cytoplasm; P:cell surface receptor signaling pathway; P:protein ubiquitination
Glyma.11G172800	DS	0.969996	1.61998	0.779058	1.15647	4.36338	1.3012	1.16655	1.48059	0.940954	2.82027	Group G	1.18793	1.73669	0.830388	0.418167	30529280		PTHR35460,PTHR35460:SF1					AT1G07910.1	ATRNL,RNL	RNAligase	F:RNA ligase (ATP) activity; P:tRNA splicing, via endonucleolytic cleavage and ligation	EC:6.5.1.3	RNA ligase (ATP)
Glyma.11G184100	DS	0.189596	0.228923	1.34929	5.54274	197.585	0.0114345	0.105643	0.0606135	0.16219	0.225361	Group A	24.9135	65.3791	90.219	155.475	30529013	PF00533,PF05406,PF02877,PF08063,PF00644	PTHR10459,PTHR10459:SF54	KOG1037	2.4.2.30	K10798	GO:GO:0006471,GO:GO:0003950,GO:GO:0005634	AT5G22470.1		NAD+ ADP-ribosyltransferases;NAD+ ADP-ribosyltransferases	F:DNA ligase (ATP) activity; F:NAD+ ADP-ribosyltransferase activity; C:cytoplasm; P:lagging strand elongation; P:protein ADP-ribosylation; P:DNA ligation involved in DNA repair	EC:2.4.2.30; EC:6.5.1.1	NAD(+) ADP-ribosyltransferase; DNA ligase (ATP)
Glyma.11G191600	DS	0.0303043	0	0.0840062	1.20516	9.78485	0	0.0549109	0	0	0.0610534	Group B	1.46382	3.19329	4.28234	4.6596	30529030	PF00125	PTHR23428,PTHR23428:SF50	KOG1744		K11252	GO:GO:0003677,GO:GO:0000786	AT1G08170.1		Histone superfamily protein	C:nucleosome; F:DNA binding; C:nucleus; F:protein heterodimerization activity
Glyma.11G195800	DS	10.324	5.69934	6.6294	10.6407	133.247	2.17308	6.24298	5.93272	4.52295	3.31867	Group A	51.632	60.1521	58.8704	85.1388	30530079	PF13207	PTHR33477,PTHR33477:SF3					AT5G60760.1		P-loop containing nucleoside triphosphate hydrolases superfamily protein
Glyma.11G197500	DS	0.352303	0.724783	0.557585	0.997287	4.1282	0.534789	0.42478	0.252794	0.477108	2.58893	Group B	5.77028	6.05355	7.42885	6.98908	30528995	PF00305	PTHR11771,PTHR11771:SF38		1.13.11.12	K00454	GO:GO:0055114,GO:GO:0046872,GO:GO:0016702	AT1G72520.1		PLAT/LH2 domain-containing lipoxygenase family protein	F:linoleate 13S-lipoxygenase activity; F:metal ion binding; P:oxidation-reduction process	EC:1.13.11; EC:1.13.11.12	Acting on single donors with incorporation of molecular oxygen (oxygenases). The oxygen incorporated need not be derived from O(2); Linoleate 13S-lipoxygenase
Glyma.11G197900	DS	7.8054	5.66516	5.95324	7.47418	10.6294	4.10724	5.63068	2.74544	4.10788	4.79252	Group B	42.7506	45.6173	51.7945	53.636	30529782	PF07496,PF02362	PTHR23336,PTHR23336:SF10				GO:GO:0008270,GO:GO:0003677	AT2G30470.1	HSI2,VAL1	high-level expression of sugar-inducible gene 2	F:DNA binding; C:nucleus; P:regulation of transcription, DNA-templated; F:zinc ion binding
Glyma.11G219500	DS	8.72169	11.903	12.9382	7.7792	27.3296	12.1453	15.6786	16.7548	12.1826	15.2507	Group F	29.498	28.7841	16.7077	27.4965	30529866		PTHR21717,PTHR21717:SF9					AT5G13820.1	ATBP-1,ATBP1,ATTBP1,HPPBF-1,TBP1	telomeric DNA binding protein 1	C:nuclear telomere cap complex; F:double-stranded telomeric DNA binding; P:telomeric loop formation
Glyma.11G221200	DS	0.451227	1.21971	3.64938	4.0577	14.2745	0.036895	6.01333	0.205299	0.676773	4.6139	Group A	15.0834	12.962	13.1833	25.596	30529339	PF03479	PTHR31100,PTHR31100:SF13					AT3G55560.1	AGF2,AHL15	AT-hook protein of GA feedback 2	F:AT DNA binding; F:DNA-binding transcription factor activity; C:nucleus; P:regulation of transcription, DNA-templated
Glyma.11G231700	DS	0.749616	0.874421	0.650568	0.663893	10.8681	2.27562	0.475597	0.57276	1.29838	0.595669	Group G	3.09885	1.76515	1.1523	0.54415	30528702		PTHR11952,PTHR11952:SF8		2.7.7.9		GO:GO:0070569,GO:GO:0008152	AT3G56040.1	UGP3	UDP-glucose pyrophosphorylase 3	C:cytosol; P:nucleotide-sugar biosynthetic process; F:uridylyltransferase activity
Glyma.11G233800	DS	2.25317	4.3673	4.92885	3.44518	13.9024	7.70096	4.32777	4.79204	6.76318	9.42748	Group A	18.0748	18.9488	19.8779	22.612	30529212	PF04187,PF11891	PTHR31620,PTHR31620:SF2					AT2G40400.2		Protein of unknown function (DUF399 and DUF3411)
Glyma.11G237000	DS	1.30495	0.664392	0.790469	1.81416	12.9168	4.97221	4.1895	4.81571	5.47049	7.14692	Group F	1.08232	0.604649	0.745557	0.975778	30529798	PF13561	PTHR24322,PTHR24322:SF320	KOG1209	1.1.1.300			AT5G10050.1		NAD(P)-binding Rossmann-fold superfamily protein	F:acylglycerone-phosphate reductase activity; C:integral component of membrane; P:oxidation-reduction process; F:1-acyl dihydroxyacetone phosphate reductase activity	EC:1.1.1.101	Acylglycerone-phosphate reductase
Glyma.11G246100	DS	7.68539	5.72284	5.52678	3.32856	15.2636	3.73368	9.01526	8.7433	8.25077	8.33658	Group A	2.9912	3.34414	2.48558	3.5608	30530086	PF13920	PTHR15315,PTHR15315:SF35	KOG1039				AT1G24440.1		RING/U-box superfamily protein
Glyma.11G246500	DS	5.4624	5.83874	3.57548	2.8915	3.33874	1.8049	2.01342	0.79118	2.08537	0.820299	Group G	7.94286	4.66407	2.37461	1.66594	30530128		PTHR31358,PTHR31358:SF12					AT3G27350.1
Glyma.11G248400	DS	3.56447	3.46885	2.91469	2.68245	5.61253	4.72053	2.22127	3.23097	3.05261	1.43318	Group A	15.7197	31.0713	37.8026	82.8659	30529246	PF01494	PTHR13789,PTHR13789:SF90	KOG3855			GO:GO:0071949	AT1G24340.1	EMB2421,EMB260	FAD/NAD(P)-binding oxidoreductase family protein	C:integral component of membrane; F:FAD binding
Glyma.11G248500	DS	12.5692	11.9697	11.316	6.08266	15.0759	6.70461	6.96085	6.17814	8.47295	3.48611	Group A	33.6956	31.6754	31.1682	37.6923	30530695	PF00069	PTHR24056,PTHR24056:SF107		2.7.11.22,2.7.11.23	K08818	GO:GO:0006468,GO:GO:0005524,GO:GO:0004672	AT1G67580.1		Protein kinase superfamily protein	F:cyclin-dependent protein serine/threonine kinase activity; F:ATP binding; P:protein phosphorylation; F:RNA polymerase II CTD heptapeptide repeat kinase activity; P:regulation of cell cycle	EC:2.7.11; EC:2.7.11.23; EC:2.7.11.22	Transferring phosphorus-containing groups; [RNA-polymerase]-subunit kinase; Cyclin-dependent kinase
Glyma.11G250700	DS	4.13992	3.36828	4.78194	3.27449	23.188	8.25086	18.2384	10.5288	7.95543	14.8053	Group A	2.51015	2.65036	1.6366	2.84107	30528190		PTHR34687,PTHR34687:SF1					AT5G43260.1		chaperone protein dnaJ-related
Glyma.11G253300	DS	0.141327	0.291687	1.03591	133.724	190.484	0	0.510035	0.603837	0	154.216	Group A	138.212	166.069	155.659	216.534	30529681	PF16845	PTHR11413,PTHR11413:SF38			K13899	GO:GO:0004869	AT2G31980.1	AtCYS2,CYS2	PHYTOCYSTATIN 2	F:protease binding; F:cysteine-type endopeptidase inhibitor activity; P:negative regulation of cysteine-type endopeptidase activity
Glyma.11G255600	DS	4.99121	4.70274	4.7371	5.85575	14.7982	7.49644	6.09077	3.78647	6.66552	4.89404	Group A	20.3754	20.3632	22.551	26.0118	30531638	PF00566	PTHR22957,PTHR22957:SF329	KOG4567				AT1G04830.1		Ypt/Rab-GAP domain of gyp1p superfamily protein	F:GTPase activator activity; C:intracellular; P:intracellular protein transport; C:endomembrane system; F:Rab GTPase binding; P:regulation of vesicle fusion; P:activation of GTPase activity
Glyma.12G001600	DS	0.184504	0.498495	2.94534	10.7916	542.345	0	0.328566	0.171416	0.231043	0.544686	Group A	11.8733	19.0594	20.5236	28.642	30548827	PF13664	PTHR23241,PTHR23241:SF50	KOG2886				AT1G72100.1		late embryogenesis abundant domain-containing protein / LEA domain-containing protein	C:integral component of membrane
Glyma.12G028700	DS	17.1213	14.682	14.3263	11.4686	34.6872	9.81461	15.225	24.7024	16.2029	14.4829	Group A	8.53483	7.93038	5.48017	9.6891	30546901	PF13639	PTHR23041,PTHR23041:SF63	KOG0320	6.3.2.19		GO:GO:0008270,GO:GO:0005515	AT5G48655.2		RING/U-box superfamily protein	C:nucleus; P:protein ubiquitination; F:ligase activity; P:proteasome-mediated ubiquitin-dependent protein catabolic process; F:ubiquitin protein ligase activity
Glyma.12G029100	DS	0.488544	1.76294	3.59116	6.99178	20.1296	7.77927	0.44806	2.40641	11.9528	8.45088	Group A	0.725538	1.11076	1.12511	2.55078	30545679	PF11267	PTHR35126,PTHR35126:SF1					AT3G19900.1
Glyma.12G039700	DS	1.6849	1.64351	1.45991	0.86965	4.69868	1.53075	0.358254	0.479645	1.54364	0.817909	Group A	20.9691	19.8223	21.2511	23.2794	30548037		PTHR35482,PTHR35482:SF1					AT2G38780.1			C:integral component of membrane
Glyma.12G055000	DS	10.8393	7.47163	9.14303	5.25932	33.5377	1.97478	9.33507	5.52806	4.70519	5.46184	Group A	5.42276	5.71237	7.09837	9.6187	30548305	PF08007	PTHR12461,PTHR12461:SF38	KOG2132	1.14.11.27	K10277		AT3G20810.1		2-oxoglutarate (2OG) and Fe(II)-dependent oxygenase superfamily protein
Glyma.12G055100	DS	1.32064	0.684416	1.25036	2.63846	13.5026	8.33444	2.79115	3.06266	5.09962	3.28507	Group A	5.55874	7.71981	8.63614	12.5081	30546911		PTHR31029,PTHR31029:SF3					AT5G12900.1
Glyma.12G059100	DS	1.65117	0.264761	0.790617	0.680432	29.3371	22.7705	4.23602	4.72324	8.2273	33	Group F	0.945731	0.68817	0.142439	0.590258	30546472	PF08659	PTHR24322,PTHR24322:SF354	KOG0725	1.1.1.206,1.1.1.236	K08081		AT1G07440.1		NAD(P)-binding Rossmann-fold superfamily protein	C:integral component of membrane; F:oxidoreductase activity; P:oxidation-reduction process
Glyma.12G060200	DS	4.99062	5.66731	8.59394	3.57501	25.2967	0.628601	7.89748	6.44092	3.39556	8.29924	Group A	5.0063	5.47285	5.64124	6.48158	30548728	PF00249	PTHR31442,PTHR31442:SF3					AT3G46640.1	LUX,PCL1	Homeodomain-like superfamily protein	F:DNA binding; C:nucleus; P:regulation of transcription, DNA-templated
Glyma.12G060800	DS	0.937216	0.717144	1.22348	1.52339	6.12374	1.62917	0.612767	1.21636	1.0878	0.514824	Group B	3.10883	4.23117	7.04068	8.05662	30547094	PF13639	PTHR22763,PTHR22763:SF30			K16283	GO:GO:0008270,GO:GO:0005515	AT3G55530.1	SDIR1	RING/U-box superfamily protein	P:protein polyubiquitination; C:integral component of membrane; F:ligase activity; P:proteasome-mediated ubiquitin-dependent protein catabolic process; F:ubiquitin protein ligase activity
Glyma.12G064500	DS	0.392981	0.992295	1.60886	10.3379	70.8191	0	0	0	12.1788	0.0483809	Group B	8.28722	15.3365	19.737	22.6414	30548295	PF12681	PTHR21366,PTHR21366:SF11					AT1G07645.1	ATDSI-1VOC,DSI-1VOC	dessication-induced 1VOC superfamily protein
Glyma.12G072500	DS	9.20637	4.51875	3.09981	6.8461	12.7185	5.65361	4.33526	4.59063	7.15581	4.18754	Group B	66.3261	86.6528	109.771	99.0791	30549104	PF00800	PTHR21022,PTHR21022:SF1		4.2.1.91,4.2.1.51		GO:GO:0009094,GO:GO:0004664	AT3G07630.1	ADT2	arogenate dehydratase 2	F:prephenate dehydratase activity; P:L-phenylalanine biosynthetic process; C:chloroplast; F:arogenate dehydratase activity	EC:4.2.1.51; EC:4.2.1.91	Prephenate dehydratase; Arogenate dehydratase
Glyma.12G078500	DS	13.7783	7.3763	7.73993	13.4583	42.2154	2.29499	14.3584	12.3132	4.48993	4.83867	Group A	62.7836	68.7141	60.0207	86.075	30545349	PF13207	PTHR33477,PTHR33477:SF3					AT5G60760.1		P-loop containing nucleoside triphosphate hydrolases superfamily protein
Glyma.12G082700	DS	0.0309574	0.0239732	0.63079	2.5024	41.4214	0	0	0.0646789	0.0209497	0	Group B	2.53779	6.37582	8.50647	10.8791	30548155	PF00125	PTHR23428	KOG1744		K11252	GO:GO:0003677,GO:GO:0000786	AT1G08170.1		Histone superfamily protein	C:nucleosome; F:DNA binding; C:nucleus; F:protein heterodimerization activity
Glyma.12G088300	DS	0.515742	0.783359	3.02622	5.57374	712.005	0.304762	0.360056	1.28471	8.21751	1.0817	Group A	26.8828	56.8906	80.5326	182.544	30548414	PF00533,PF05406,PF08063,PF02877,PF00644	PTHR10459,PTHR10459:SF54		2.4.2.30	K10798	GO:GO:0005634,GO:GO:0003950,GO:GO:0006471	AT5G22470.1		NAD+ ADP-ribosyltransferases;NAD+ ADP-ribosyltransferases	F:DNA binding; F:DNA ligase (ATP) activity; F:NAD+ ADP-ribosyltransferase activity; C:nucleus; C:cytoplasm; P:lagging strand elongation; P:protein ADP-ribosylation; P:DNA ligation involved in DNA repair	EC:2.4.2.30; EC:6.5.1.1	NAD(+) ADP-ribosyltransferase; DNA ligase (ATP)
Glyma.12G103000	DS	2.22574	0.852462	3.58108	5.15403	7.87633	1.29383	0.490154	1.16568	1.66319	2.87502	Group A	1.05363	1.19576	1.232	1.33389	30548493		PTHR36036					AT3G22070.1		proline-rich family protein	C:integral component of membrane
Glyma.12G111000	DS	27.1503	13.4031	13.7298	28.9487	210.061	9.04719	7.44903	5.55695	17.4447	6.21872	Group B	56.8794	99.2617	160.777	140.792	30547494	PF05147	PTHR12736,PTHR12736:SF13					AT2G20770.1	GCL2	GCR2-like 2	F:catalytic activity; C:plasma membrane; P:signal transduction
Glyma.12G120500	DS	4.22438	5.099	5.73765	6.76548	25.5105	3.24068	2.21681	1.73737	2.73198	1.69351	Group G	18.4279	5.00026	4.88248	3.81794	30548243	PF01926,PF03144,PF00679	PTHR23115,PTHR23115:SF14		3.6.5.3	K06207	GO:GO:0005525	AT2G31060.2		elongation factor family protein	F:GTPase activity; F:GTP binding	EC:3.6.1.15	Nucleoside-triphosphate phosphatase
Glyma.12G128800	DS	8.38208	4.12027	3.92414	1.41298	8.99291	2.56624	2.62576	4.97463	4.06763	3.99018	Group A	4.67044	4.07169	2.69144	5.55235	30548101	PF05097	PTHR33671,PTHR33671:SF2					AT2G30990.1		Protein of unknown function (DUF688)
Glyma.12G129100	DS	39.7152	52.2057	46.0197	30.0982	119.696	33.8395	44.8145	68.8548	60.5809	72.0477	Group D	42.6827	52.0299	64.2902	45.6559	30547689	PF01381,PF08523	PTHR10245,PTHR10245:SF33	KOG3398		K03627	GO:GO:0043565	AT3G58680.1	ATMBF1B,MBF1B	multiprotein bridging factor 1B	F:sequence-specific DNA binding
[truncated: 7,780 more rows]

## Sheet: Table S3
gene	D20_cpm	D25_cpm	D30_cpm	D40_cpm	locus	PFAM	Panther	KOG	KEGG_ec	KEGG_Orthology	Gene_Ontology	GO_Names	GO_Ontology	GO_Definition	TAIR10_name	TAIR10_symbol	TAIR10_defline
[truncated: 1,374 more rows]

## Sheet: Table S4
	Gene	RNA-seq	qPCR
		Log2FC	Log2FC
1	Glyma.01G156000	1.06199	0.731183
[truncated: 15 more rows]
